# Supplementary material for: (2-Methyl­phen­yl)(phen­yl)methanol
Source: Acta Crystallogr Sect E Struct Rep Online. 2010 Jul 31;66(Pt 8):o2136. doi: 10.1107/S1600536810029417 (PMC3007446; doi:10.1107/S1600536810029417)
Supplement: Supplementary file 2 [file e-66-o2136-Isup2.hkl]

# 
# h,k,l, Fc-squared, Fo-squared, sigma(Fo-squared) and status flag 
# 
data_I
_shelx_title '  R-3' 
_shelx_refln_list_code          4 
_shelx_F_calc_maximum      447.55 
_exptl_crystal_F_000      1908.00 
_reflns_d_resolution_high  0.7699 
 
loop_ 
 _symmetry_equiv_pos_as_xyz 
 'x, y, z' 
 '-y, x-y, z' 
 '-x+y, -x, z' 
 'x+2/3, y+1/3, z+1/3' 
 '-y+2/3, x-y+1/3, z+1/3' 
 '-x+y+2/3, -x+1/3, z+1/3' 
 'x+1/3, y+2/3, z+2/3' 
 '-y+1/3, x-y+2/3, z+2/3' 
 '-x+y+1/3, -x+2/3, z+2/3' 
 '-x, -y, -z' 
 'y, -x+y, -z' 
 'x-y, x, -z' 
 '-x+2/3, -y+1/3, -z+1/3' 
 'y+2/3, -x+y+1/3, -z+1/3' 
 'x-y+2/3, x+1/3, -z+1/3' 
 '-x+1/3, -y+2/3, -z+2/3' 
 'y+1/3, -x+y+2/3, -z+2/3' 
 'x-y+1/3, x+2/3, -z+2/3' 
 
_cell_length_a    23.0132 
_cell_length_b    23.0132 
_cell_length_c    10.6067 
_cell_angle_alpha  90.000 
_cell_angle_beta   90.000 
_cell_angle_gamma 120.000 
 
_shelx_F_squared_multiplier     1.000 
 
loop_ 
 _refln_index_h 
 _refln_index_k 
 _refln_index_l 
 _refln_F_squared_calc 
 _refln_F_squared_meas 
 _refln_F_squared_sigma 
 _refln_observed_status 
  -1   2   0     7427.82     6712.57    333.04 o 
   0   3   0     8785.86     8913.86    150.04 o 
  -2   4   0    61399.86    55796.09    889.85 o 
  -4   5   0     2711.47     3520.25     73.74 o 
  -1   5   0    13473.22    14132.12    237.08 o 
  -3   6   0    27544.68    27776.18    396.96 o 
   0   6   0    16509.19    15341.26    258.63 o 
  -5   7   0     2765.67     2847.48     55.00 o 
  -2   7   0        0.32       24.51      4.80 o 
  -7   8   0      177.26      246.53     13.03 o 
  -4   8   0      179.42      177.26     12.82 o 
  -1   8   0     9206.57     9499.02    165.27 o 
  -6   9   0     2198.58     1845.48     57.65 o 
  -3   9   0      362.66      343.06     29.00 o 
   0   9   0     2840.90     3196.91     64.05 o 
  -8  10   0    12866.97    12259.42    212.51 o 
  -5  10   0     6270.34     6357.83     99.52 o 
  -2  10   0      948.20     1020.79     28.38 o 
 -10  11   0       84.97      151.97     13.42 o 
  -7  11   0       50.53       33.34     17.02 o 
  -4  11   0      240.53      225.56     14.03 o 
  -1  11   0     7627.64     8620.45    155.06 o 
  -9  12   0     7721.67     7712.51    140.49 o 
  -6  12   0      793.87      605.09     19.77 o 
  -3  12   0     7060.68     7478.18    136.86 o 
   0  12   0      832.36      836.31     29.03 o 
 -11  13   0      117.48      194.19     15.89 o 
  -8  13   0      737.69      717.98     56.18 o 
  -5  13   0     1887.22     1860.52     38.75 o 
  -2  13   0     1963.90     2276.48     53.40 o 
 -13  14   0       84.03       41.87     12.40 o 
 -10  14   0      410.81      599.49     25.45 o 
  -7  14   0      220.27      228.48     14.46 o 
  -4  14   0     1047.27     1115.03     34.49 o 
  -1  14   0       29.01       26.53      8.72 o 
 -12  15   0     2365.55     2227.30     54.32 o 
  -9  15   0      468.28      360.65     56.09 o 
  -6  15   0      151.47      139.54     12.68 o 
  -3  15   0       25.92       22.00      9.10 o 
   0  15   0       47.31       70.10     14.95 o 
 -14  16   0     1726.79     1554.25     44.91 o 
 -11  16   0     1072.62      921.96     33.37 o 
  -8  16   0      265.36      360.51     19.24 o 
  -5  16   0       38.95        9.85      8.69 o 
  -2  16   0       52.46       58.57     11.32 o 
 -16  17   0       86.02      104.11     17.39 o 
 -13  17   0      409.39      338.72     23.36 o 
 -10  17   0     1362.39     1306.51     51.42 o 
  -7  17   0        5.24       -7.89      9.81 o 
  -4  17   0      151.75       90.79     15.88 o 
  -1  17   0     1954.17     1847.50     44.08 o 
 -15  18   0      457.50      519.15     29.12 o 
 -12  18   0        1.89       -6.77     12.34 o 
  -9  18   0     2896.73     2976.88     87.42 o 
  -6  18   0      444.02      465.25     27.75 o 
  -3  18   0      466.52      425.69     22.22 o 
   0  18   0      657.82      605.53     27.20 o 
 -17  19   0      399.00      379.81     26.74 o 
 -14  19   0     3170.07     3142.14     74.42 o 
 -11  19   0      139.67      206.69     45.80 o 
  -8  19   0      134.30       80.80     14.17 o 
  -5  19   0      334.34      318.02     24.45 o 
  -2  19   0      699.76      634.66     27.29 o 
 -19  20   0      203.14      224.32     19.88 o 
 -16  20   0     1761.73     1676.27     51.64 o 
 -13  20   0    20494.30    20096.04    435.19 o 
 -10  20   0     1081.61      962.62     38.54 o 
  -7  20   0      403.31      334.94     25.36 o 
  -4  20   0       26.92        2.61     11.92 o 
  -1  20   0       33.48       25.71     13.64 o 
 -18  21   0     1022.63     1040.00     42.28 o 
 -15  21   0     1252.68     1247.51     43.89 o 
 -12  21   0     5804.66     5507.58    300.61 o 
  -9  21   0     5736.39     5493.35    144.28 o 
  -6  21   0     1102.29      972.39     39.30 o 
  -3  21   0        6.45      -11.27     14.54 o 
   0  21   0      429.40      511.36     43.24 o 
 -20  22   0     1611.97     1664.51     71.18 o 
 -17  22   0     1375.07     1402.44     48.95 o 
 -14  22   0       30.39       28.71     14.76 o 
 -11  22   0     2657.98     2591.82     67.59 o 
  -8  22   0      272.77      258.92     31.49 o 
  -5  22   0      647.88      674.41     46.32 o 
  -2  22   0      572.24      490.16    104.15 o 
 -22  23   0     1669.68     1610.14     72.15 o 
 -19  23   0       52.83       38.90     48.64 o 
 -16  23   0     1842.13     1600.27    151.62 o 
 -13  23   0     5876.39     5783.06    134.55 o 
 -10  23   0      159.55      227.73     30.77 o 
  -7  23   0       60.29       38.57     22.83 o 
  -4  23   0       58.34       60.25     26.14 o 
  -1  23   0       47.13       39.88     26.69 o 
 -21  24   0       73.27       76.52     28.48 o 
 -18  24   0       60.90       45.84     19.24 o 
 -15  24   0     3151.89     3085.46     98.61 o 
 -12  24   0       90.83      115.78     26.22 o 
  -9  24   0      461.55      588.28     44.12 o 
  -6  24   0      406.81      483.38     58.06 o 
  -3  24   0      753.15      770.10     76.37 o 
   0  24   0      278.21      240.46     38.15 o 
 -23  25   0       36.70       42.62     37.36 o 
 -20  25   0      310.01      343.58     55.01 o 
 -17  25   0      186.18      182.95     29.02 o 
 -14  25   0       70.52      109.55     42.89 o 
 -11  25   0      521.40      538.33     44.41 o 
  -8  25   0      997.43     1023.46     57.50 o 
  -5  25   0       36.73       28.36     26.32 o 
  -2  25   0     1017.80     1272.74     68.42 o 
 -25  26   0      136.30      178.01     49.51 o 
 -22  26   0      539.82      586.96     73.19 o 
 -19  26   0       15.31       80.16     36.05 o 
 -16  26   0      452.40      448.44     41.06 o 
 -13  26   0       53.61       54.06     24.79 o 
 -10  26   0      913.83      915.96     53.74 o 
  -7  26   0      932.12     1007.91     57.68 o 
  -4  26   0      373.89      381.81     43.61 o 
  -1  26   0       29.31       50.80     30.80 o 
 -24  27   0      252.23      264.07     56.63 o 
 -21  27   0      735.35      604.65     72.42 o 
 -18  27   0      274.54      388.28     59.32 o 
 -15  27   0      743.55      955.25     63.80 o 
 -12  27   0      964.09      965.33     56.59 o 
  -9  27   0      354.44      337.74     39.14 o 
  -6  27   0       23.49       66.67     29.55 o 
  -3  27   0       70.61      176.54     35.97 o 
 -23  28   0      467.00      746.12     85.38 o 
 -20  28   0       23.57       69.05     38.93 o 
 -17  28   0     1014.50      933.89     81.65 o 
 -14  28   0      734.70      703.03     50.63 o 
 -11  28   0       15.95       12.78     27.51 o 
  -8  28   0      145.18      179.40     34.75 o 
  -5  28   0      890.44     1097.78     65.85 o 
 -19  29   0     1772.08     1866.10    117.18 o 
 -16  29   0        1.41       -1.35     35.74 o 
 -13  29   0        8.58       -7.12     23.23 o 
 -10  29   0       70.76      122.06     31.26 o 
  -1   1   1    18465.65    17902.75    256.27 o 
  -3   2   1      785.36     1317.85     76.06 o 
   0   2   1     9283.99     9143.94    152.80 o 
  -5   3   1    14739.72    14435.75    241.89 o 
  -2   3   1    10211.91     9511.69    138.28 o 
   1   3   1    35167.91    34979.47    580.80 o 
  -7   4   1      591.44      627.76     26.94 o 
  -4   4   1   132214.27   126933.00   2095.25 o 
  -1   4   1     5002.00     4658.93    100.23 o 
   2   4   1     2202.60     2432.89     47.33 o 
  -9   5   1     4928.69     5033.75     79.31 o 
  -6   5   1    82847.09    77169.56   1108.82 o 
  -3   5   1    43859.27    42082.07    627.96 o 
   0   5   1     1618.82     1410.50     38.88 o 
   3   5   1        2.88       26.95     17.53 o 
 -11   6   1     8624.93     8446.07    151.01 o 
  -8   6   1     6683.96     5920.16     90.77 o 
  -5   6   1     1074.20     1180.86     95.07 o 
  -2   6   1    50267.50    48756.04    702.42 o 
   1   6   1      115.76       89.82      8.53 o 
   4   6   1      231.95      191.54     12.64 o 
 -13   7   1     2096.92     2215.38     50.89 o 
 -10   7   1      566.54      459.93     14.93 o 
  -7   7   1    13667.22    13316.22    226.87 o 
  -4   7   1   117814.73   119409.95   1717.45 o 
  -1   7   1     2622.29     2974.93     57.68 o 
   2   7   1     5143.18     5180.93     95.83 o 
   5   7   1     6336.80     6529.31    120.73 o 
 -15   8   1    12454.37    13241.76    290.61 o 
 -12   8   1      261.03      223.65     12.98 o 
  -9   8   1     3939.92     4249.67     68.38 o 
  -6   8   1     1994.26     2414.93     42.73 o 
  -3   8   1    22911.80    22190.06    320.72 o 
   0   8   1     7011.50     6681.61    185.12 o 
   3   8   1     5977.16     6103.28    113.09 o 
   6   8   1     4328.79     4684.69     92.99 o 
 -17   9   1       24.58       43.54     14.15 o 
 -14   9   1      911.61      900.88     32.47 o 
 -11   9   1     2463.00     2708.83     48.39 o 
  -8   9   1     7452.01     7953.77    141.39 o 
  -5   9   1    49639.43    50496.26    721.22 o 
  -2   9   1    27370.77    28236.85    407.09 o 
   1   9   1     5842.14     6159.26    140.37 o 
   4   9   1     1719.31     1861.06     45.93 o 
   7   9   1      416.85      562.81     27.53 o 
 -19  10   1     2330.87     2285.43     59.44 o 
 -16  10   1        4.82       17.15      9.67 o 
 -13  10   1      714.37      562.94     19.43 o 
 -10  10   1     2191.78     1926.11     44.27 o 
  -7  10   1       18.22       38.40      6.93 o 
  -4  10   1      447.45      348.98     19.20 o 
  -1  10   1      485.24      545.30     43.22 o 
   2  10   1     1603.08     1357.12     46.27 o 
   5  10   1     3200.11     3474.33     74.51 o 
   8  10   1     1050.60      998.11     57.57 o 
 -21  11   1     3570.51     3438.66    103.73 o 
 -18  11   1      224.92      247.78     21.22 o 
 -15  11   1     5063.78     5179.45     87.62 o 
 -12  11   1      209.27      275.46     14.22 o 
  -9  11   1     2614.64     2844.16     64.38 o 
  -6  11   1     1361.73     1469.32     31.77 o 
  -3  11   1      590.34      907.75     27.82 o 
   0  11   1       11.22       16.57      9.22 o 
   3  11   1      126.70      108.29     22.45 o 
   6  11   1       48.30       63.35     15.26 o 
   9  11   1     1011.81     1073.75     39.99 o 
 -23  12   1       95.30      123.77     26.93 o 
 -20  12   1     2320.85     2147.98     75.04 o 
 -17  12   1     2708.91     2646.09     53.79 o 
 -14  12   1      454.69      563.29     20.69 o 
 -11  12   1     6476.13     6346.05    118.87 o 
  -8  12   1     4540.88     4665.08     90.42 o 
  -5  12   1     8905.92    10352.77    158.25 o 
  -2  12   1     1714.72     1802.24     37.86 o 
   1  12   1      193.40      256.65     18.16 o 
   4  12   1      639.29      815.60     32.00 o 
   7  12   1      532.18      619.66     32.49 o 
  10  12   1        1.99       17.41     25.90 o 
 -25  13   1     1135.64     1033.20     57.01 o 
 -22  13   1      401.58      450.53     47.43 o 
 -19  13   1      536.73      468.53     24.44 o 
 -16  13   1        6.24        3.46      9.29 o 
 -13  13   1     2685.28     2470.45     57.57 o 
 -10  13   1        4.42       10.36      9.06 o 
  -7  13   1     6107.07     7097.80    113.58 o 
  -4  13   1     2326.05     2202.59     44.25 o 
  -1  13   1     7897.53     8599.65    157.93 o 
   2  13   1     1701.68     1758.10     54.28 o 
   5  13   1       18.03       26.80     14.69 o 
   8  13   1     4730.17     4660.02    101.51 o 
  11  13   1     1834.32     1903.94     75.21 o 
 -27  14   1     2520.70     2452.00    123.57 o 
 -24  14   1     1003.54      992.19     55.58 o 
 -21  14   1       22.60       10.04     19.91 o 
 -18  14   1      536.18      472.71     22.95 o 
 -15  14   1      917.01     1035.19     29.15 o 
 -12  14   1    10017.34     9352.15    170.45 o 
  -9  14   1      177.63      164.30     15.06 o 
  -6  14   1      291.32      292.96     15.89 o 
  -3  14   1        8.87       18.87      8.75 o 
   0  14   1     2804.33     3070.00     69.75 o 
   3  14   1      353.41      421.58     49.46 o 
   6  14   1      454.71      438.12     28.55 o 
   9  14   1     1692.06     1686.93     68.55 o 
  12  14   1     1182.00     1207.77     61.58 o 
 -29  15   1       74.97       67.56     28.42 o 
 -26  15   1      147.84      196.63     88.38 o 
 -23  15   1       55.17       23.07     22.64 o 
 -20  15   1      110.96      130.62     19.03 o 
 -17  15   1      107.34       84.14     13.27 o 
 -14  15   1      228.90      162.32     16.91 o 
 -11  15   1     6391.44     6483.00    124.18 o 
  -8  15   1     1846.98     1571.78     37.09 o 
  -5  15   1     1245.12     1240.21     32.41 o 
  -2  15   1     2328.42     2335.14     48.96 o 
   1  15   1      386.09      422.33     26.41 o 
   4  15   1      258.66      294.91     30.47 o 
   7  15   1      397.37      386.62     35.60 o 
  10  15   1      525.45      512.10     41.93 o 
  13  15   1      444.30      498.50     46.74 o 
 -28  16   1      268.87      286.80     38.47 o 
 -25  16   1     5281.74     5424.95    152.17 o 
 -22  16   1     1596.03     1530.82     66.07 o 
 -19  16   1     1900.62     1909.85     55.93 o 
 -16  16   1     7141.11     7012.05    116.37 o 
 -13  16   1      421.93      421.13     24.42 o 
 -10  16   1      121.83      139.71     16.47 o 
  -7  16   1      138.47      226.33     16.45 o 
  -4  16   1    10178.98    10537.75    165.75 o 
  -1  16   1     1072.50     1211.68     41.20 o 
   2  16   1      293.28      216.10     21.78 o 
   5  16   1      741.03      690.19     35.15 o 
   8  16   1      628.57      524.13     42.55 o 
  11  16   1       29.02       42.98     25.04 o 
 -27  17   1      313.97      371.71     42.21 o 
 -24  17   1      903.10      987.61     56.50 o 
 -21  17   1        0.96      -19.47     19.93 o 
 -18  17   1     2110.63     2171.99     48.99 o 
 -15  17   1    11540.61    11890.18    216.72 o 
 -12  17   1     4051.30     3614.37     79.51 o 
  -9  17   1       59.71       48.41     14.53 o 
  -6  17   1        0.38       -4.91     10.45 o 
  -3  17   1     1663.88     1849.18     43.76 o 
   0  17   1       17.50       41.75     15.90 o 
   3  17   1      172.79      188.80     22.92 o 
   6  17   1      770.54      738.65     64.06 o 
   9  17   1     1349.32     1402.42     65.57 o 
  12  17   1       78.67       79.99     28.42 o 
 -29  18   1      648.30      807.62     56.22 o 
 -26  18   1      335.12      315.98     39.97 o 
 -23  18   1      274.62      281.04     37.29 o 
 -20  18   1       39.63       74.62     30.14 o 
 -17  18   1     1577.67     1562.13     40.59 o 
 -14  18   1      411.94      465.20     27.65 o 
 -11  18   1     1888.32     1865.24     51.14 o 
  -8  18   1      258.37      211.83     17.24 o 
  -5  18   1       70.40       81.51     13.61 o 
  -2  18   1        1.37       -2.68     11.25 o 
   1  18   1     1386.79     1269.11     45.12 o 
   4  18   1       18.43       -1.21     11.38 o 
   7  18   1      774.45      742.54     49.00 o 
  10  18   1      487.06      560.67     47.89 o 
 -28  19   1       34.61       25.31     27.52 o 
 -25  19   1      798.85      770.73     52.57 o 
 -22  19   1     2296.39     2465.33    109.14 o 
 -19  19   1     3235.29     2777.49     90.97 o 
 -16  19   1     1603.08     1657.63     53.72 o 
 -13  19   1        2.81       11.01     13.66 o 
 -10  19   1       48.74       63.78     20.55 o 
  -7  19   1       33.45       34.84     12.61 o 
  -4  19   1      105.03       89.96     14.56 o 
  -1  19   1      199.10      180.91     19.70 o 
   2  19   1       51.69       72.09     19.51 o 
   5  19   1     1904.63     1828.42     73.33 o 
   8  19   1      228.43      186.60     31.59 o 
 -27  20   1     1094.16     1076.72     62.82 o 
 -24  20   1     2593.88     2583.20    141.75 o 
 -21  20   1     3982.52     3742.58    151.09 o 
 -18  20   1     3559.07     3411.34    104.50 o 
 -15  20   1      815.66      768.77     34.59 o 
 -12  20   1     1787.66     1671.74     50.01 o 
  -9  20   1        3.78       -4.17     11.07 o 
  -6  20   1     1771.42     1607.02     42.35 o 
  -3  20   1      121.10       74.06     14.75 o 
   0  20   1       36.09       33.64     14.35 o 
   3  20   1        1.48        0.45     20.71 o 
   6  20   1      926.27     1098.13     87.02 o 
   9  20   1       19.98       58.44     39.33 o 
 -26  21   1      213.60      277.10     40.04 o 
 -23  21   1       59.40       85.25     28.57 o 
 -20  21   1      121.37      145.29     31.85 o 
 -17  21   1       55.14       35.44     16.75 o 
 -14  21   1     1055.08      965.35     39.47 o 
 -11  21   1      631.03      740.73    103.51 o 
  -8  21   1      302.21      282.43     20.83 o 
  -5  21   1       46.47       12.69     12.83 o 
  -2  21   1      218.94      187.65     19.38 o 
   1  21   1      102.77       75.96     29.99 o 
   4  21   1      368.97      431.55     59.92 o 
   7  21   1      532.20      521.92     69.72 o 
 -28  22   1      360.50      352.01     44.26 o 
 -25  22   1      184.57      174.50     35.37 o 
 -22  22   1       87.22       62.38     27.00 o 
 -19  22   1        5.36       -2.56     22.52 o 
 -16  22   1      117.16      156.29     20.93 o 
 -13  22   1      528.85      511.76     49.84 o 
 -10  22   1        7.33       20.46     13.19 o 
  -7  22   1      792.34      690.42     29.94 o 
  -4  22   1     1683.58     1702.33     69.97 o 
  -1  22   1      432.31      365.87     38.31 o 
   2  22   1      221.44      270.21     51.73 o 
   5  22   1      979.56     1038.94     87.75 o 
 -27  23   1      408.74      347.71     44.77 o 
 -24  23   1     1203.45     1331.48     68.62 o 
 -21  23   1       95.78       91.98     29.05 o 
 -18  23   1       15.09       -8.37     22.20 o 
 -15  23   1     1374.74     1408.16     48.98 o 
 -12  23   1     3113.16     3293.38     80.64 o 
  -9  23   1      274.66      192.56     19.76 o 
  -6  23   1       60.05       39.20     17.27 o 
  -3  23   1      448.67      474.23     41.75 o 
   0  23   1      305.95      342.11     42.62 o 
   3  23   1      111.88      160.78     47.95 o 
 -26  24   1     1803.18     2015.06     88.17 o 
 -23  24   1      271.27      281.30     38.88 o 
 -20  24   1      157.57      159.66     32.75 o 
 -17  24   1      239.42      197.13     30.75 o 
 -14  24   1     3526.26     3419.57     84.58 o 
 -11  24   1       21.69       52.61     22.48 o 
  -8  24   1      736.66      704.21     37.09 o 
  -5  24   1      456.17      345.38     38.16 o 
  -2  24   1     2269.81     2254.01     84.91 o 
   1  24   1        0.12       65.48     38.28 o 
 -25  25   1      143.23      164.84     35.83 o 
 -22  25   1        0.73       26.45     26.74 o 
 -19  25   1       13.26       -6.68     22.73 o 
 -16  25   1      208.04      219.92     32.78 o 
 -13  25   1      475.86      518.75     42.63 o 
 -10  25   1     3529.82     3554.06     88.28 o 
  -7  25   1       16.01      -23.83     19.95 o 
  -4  25   1       67.28       66.84     26.00 o 
  -1  25   1     1639.80     1946.15    117.09 o 
 -24  26   1     2778.18     3027.42    226.46 o 
 -21  26   1       31.10       35.01     26.97 o 
 -18  26   1        0.99        7.88     28.63 o 
 -15  26   1     1104.55     1150.35     57.47 o 
 -12  26   1     2146.05     2117.76    126.22 o 
  -9  26   1       55.58       81.75     25.10 o 
  -6  26   1      377.82      435.14     42.48 o 
  -3  26   1     1381.85     1501.40     99.24 o 
 -23  27   1        1.22       12.70     36.47 o 
 -20  27   1      435.58      481.06     65.88 o 
 -17  27   1       26.17      103.61     39.33 o 
 -14  27   1     1257.55     1474.49     66.12 o 
 -11  27   1       79.06       30.54     23.04 o 
  -8  27   1      111.74      176.05     32.08 o 
  -5  27   1     2938.66     2764.70     99.64 o 
 -22  28   1        0.53       13.53     35.16 o 
 -19  28   1        5.26       -5.22     31.91 o 
 -16  28   1      213.13      306.56     54.61 o 
 -13  28   1      101.80       63.14     25.03 o 
 -10  28   1      229.21      153.02     30.82 o 
  -7  28   1       51.19      130.41     31.67 o 
 -18  29   1      197.91      289.62     55.84 o 
 -15  29   1        0.04       14.92     32.50 o 
 -12  29   1     1250.35     1736.35     85.06 o 
  -9  29   1      604.22      949.44     59.65 o 
   0   1   2      757.51      316.65     28.43 o 
  -2   2   2    14644.59    12734.83    213.72 o 
   1   2   2    57351.31    58457.72    841.32 o 
  -4   3   2    19495.60    19045.59    387.01 o 
  -1   3   2    36350.49    36861.59    819.91 o 
   2   3   2       12.83       17.51      8.03 o 
  -6   4   2      665.94      802.89     36.54 o 
  -3   4   2     2221.16     2346.37     99.02 o 
   0   4   2      177.72       90.73      7.47 o 
   3   4   2       37.35       55.06      6.68 o 
  -8   5   2       71.17       51.08      7.08 o 
  -5   5   2        2.84       34.51     10.00 o 
  -2   5   2   200300.53   192837.72   2753.90 o 
   1   5   2     2902.16     3154.68     59.75 o 
   4   5   2    10049.54     9690.79    169.05 o 
 -10   6   2      596.07      512.46     29.36 o 
  -7   6   2      163.70      301.89      9.28 o 
  -4   6   2    31345.36    31693.00    455.06 o 
  -1   6   2     5609.72     5582.62    123.37 o 
   2   6   2     9300.43     9767.94    169.84 o 
   5   6   2      573.18      719.62     39.96 o 
 -12   7   2     6010.72     6310.61    134.75 o 
  -9   7   2     4358.16     4520.04     71.24 o 
  -6   7   2       19.45       49.72      5.97 o 
  -3   7   2     3183.51     3013.88     91.76 o 
   0   7   2    24530.69    24506.25    410.84 o 
   3   7   2     3183.17     3212.87     64.74 o 
   6   7   2      922.89      833.98     28.04 o 
 -14   8   2     4641.29     5107.32     99.23 o 
 -11   8   2     7694.15     7360.45    133.12 o 
  -8   8   2     5684.04     5844.27     89.79 o 
  -5   8   2     8366.21     8006.24    128.55 o 
  -2   8   2     4618.54     5226.54    154.92 o 
   1   8   2    10941.24    11326.80    197.43 o 
   4   8   2        0.11        5.92      8.92 o 
   7   8   2     1373.22     1420.27     39.92 o 
 -16   9   2    10840.54    10707.32    194.02 o 
 -13   9   2      476.47      529.33     22.25 o 
 -10   9   2      572.33      681.96     19.31 o 
  -7   9   2     1473.18     1335.18     28.65 o 
  -4   9   2     2636.71     3258.88     64.69 o 
  -1   9   2        2.09       19.93     10.31 o 
   2   9   2      778.64      939.36     29.42 o 
   5   9   2     3992.05     4223.35     85.80 o 
   8   9   2     4764.30     4969.21    101.34 o 
 -18  10   2      220.57      171.32     26.25 o 
 -15  10   2     1294.79     1302.76     37.74 o 
 -12  10   2      239.55      252.35     13.93 o 
  -9  10   2      185.18      123.91     11.29 o 
  -6  10   2      262.91      334.61     14.80 o 
  -3  10   2    24514.12    26103.77    378.79 o 
   0  10   2    17260.04    17414.07    735.46 o 
   3  10   2     1584.20     1765.43     44.79 o 
   6  10   2      417.78      425.60     25.00 o 
   9  10   2      931.75     1082.49     53.87 o 
 -20  11   2      128.34      240.39     31.07 o 
 -17  11   2      282.86      341.69     31.65 o 
 -14  11   2      308.49      273.04     17.15 o 
 -11  11   2     2589.26     2373.43     43.56 o 
  -8  11   2    40856.13    42527.63    611.56 o 
  -5  11   2     1508.06     1711.17     39.44 o 
  -2  11   2     1115.69     1510.97     38.47 o 
   1  11   2      169.89      222.57     25.91 o 
   4  11   2     6666.34     6543.97    126.51 o 
   7  11   2     1264.56     1240.86     41.14 o 
  10  11   2     2618.66     2614.21    113.22 o 
 -22  12   2     4153.74     3900.95    115.90 o 
 -19  12   2       29.42       38.07     21.64 o 
 -16  12   2     7133.40     7164.67    116.00 o 
 -13  12   2        1.87        4.52      7.02 o 
 -10  12   2     6952.69     7043.98    129.99 o 
  -7  12   2    10128.65    11216.89    171.14 o 
  -4  12   2       79.52       97.00     10.44 o 
  -1  12   2     4827.41     4703.89    208.27 o 
   2  12   2     2403.68     2539.67     59.65 o 
   5  12   2      208.83      221.52     20.06 o 
   8  12   2      114.01      130.60     54.12 o 
  11  12   2     1119.64     1000.81     54.09 o 
 -24  13   2      864.61      824.50     89.44 o 
 -21  13   2      122.21      110.89     25.00 o 
 -18  13   2     7241.87     6884.92    171.53 o 
 -15  13   2     8503.00     8609.31    135.80 o 
 -12  13   2      911.28      784.54     27.74 o 
  -9  13   2     1739.01     1967.54     41.61 o 
  -6  13   2       21.66       13.90      8.02 o 
  -3  13   2       19.74        3.83      7.94 o 
   0  13   2      160.69      107.76     18.19 o 
   3  13   2      193.44      208.46     19.83 o 
   6  13   2     2744.75     2450.88     62.91 o 
   9  13   2       52.74       66.30     36.28 o 
  12  13   2      657.20      607.24     76.91 o 
 -26  14   2      402.98      425.37     47.85 o 
 -23  14   2     1412.50     1466.73     66.18 o 
 -20  14   2      196.96      139.73     26.72 o 
 -17  14   2     2734.58     2713.87     87.51 o 
 -14  14   2       18.13       17.23      8.50 o 
 -11  14   2     4813.73     4877.18    101.03 o 
  -8  14   2     1846.25     1982.51     42.48 o 
  -5  14   2     2935.85     3215.42     60.08 o 
  -2  14   2      969.23      934.59     32.64 o 
   1  14   2      747.16      724.55     31.47 o 
   4  14   2       17.57       -5.28     13.99 o 
   7  14   2      126.91      146.33     26.48 o 
  10  14   2      925.44      933.17     53.01 o 
  13  14   2        2.00       22.93     24.66 o 
 -28  15   2       25.83       49.47     27.26 o 
 -25  15   2     2350.39     2336.59     88.66 o 
 -22  15   2      996.86      944.17     53.07 o 
 -19  15   2       51.83       23.14     21.62 o 
 -16  15   2      304.43      282.74     21.22 o 
 -13  15   2      296.37      329.18     48.16 o 
 -10  15   2     2993.77     3016.85     66.99 o 
  -7  15   2      814.99      824.11     37.32 o 
  -4  15   2     2758.19     2773.95     55.19 o 
  -1  15   2     2539.31     2606.46     68.44 o 
   2  15   2      297.94      286.75     22.93 o 
   5  15   2      121.01      156.85     26.82 o 
   8  15   2      555.07      585.07     43.55 o 
  11  15   2       34.39       46.89     25.07 o 
  14  15   2       13.86       27.05     25.74 o 
 -27  16   2     1149.09     1261.90     76.95 o 
 -24  16   2       39.22       35.41     25.58 o 
 -21  16   2      908.98      885.01     52.02 o 
 -18  16   2     1353.49     1308.62     58.54 o 
 -15  16   2     4121.33     4033.25     72.53 o 
 -12  16   2      802.92      778.95     36.21 o 
  -9  16   2      149.32      139.18     14.25 o 
  -6  16   2      114.55      159.19     36.74 o 
  -3  16   2     5847.51     5632.66     97.33 o 
   0  16   2      272.77      295.62     22.85 o 
   3  16   2     1236.33     1244.23     43.74 o 
   6  16   2      985.24      926.55     50.59 o 
   9  16   2      113.59      124.63     52.96 o 
  12  16   2      177.90      144.41     39.20 o 
 -29  17   2      253.95      288.23     42.69 o 
 -26  17   2      360.87      359.15     41.81 o 
 -23  17   2     2097.26     2101.35     81.44 o 
 -20  17   2     2249.52     2241.16     81.01 o 
 -17  17   2     1456.34     1434.22     61.64 o 
 -14  17   2     1504.84     1445.17     54.39 o 
 -11  17   2     2682.28     2480.44     60.41 o 
  -8  17   2     2141.27     1977.98     45.33 o 
  -5  17   2      487.66      433.11     22.91 o 
  -2  17   2       38.07       35.40     12.56 o 
   1  17   2       59.05      104.22     22.80 o 
   4  17   2      488.25      481.64     38.26 o 
   7  17   2     2996.27     3071.35    101.44 o 
  10  17   2      767.18      705.86     50.35 o 
 -28  18   2      401.22      393.52     45.83 o 
 -25  18   2        2.48       18.68     25.98 o 
 -22  18   2      150.13      155.74     31.05 o 
 -19  18   2      646.33      606.12     43.79 o 
 -16  18   2     8517.01     8264.03    199.48 o 
 -13  18   2     1753.61     1825.68     58.86 o 
 -10  18   2      311.73      295.40     19.38 o 
  -7  18   2      196.53      179.32     16.40 o 
  -4  18   2      105.72       96.08     14.31 o 
  -1  18   2      336.56      346.08     21.74 o 
   2  18   2        0.45      -15.92     14.67 o 
   5  18   2     1906.85     1830.45     92.78 o 
   8  18   2      332.81      349.71     46.89 o 
  11  18   2      179.92      184.04     59.06 o 
 -27  19   2      708.20      770.77     56.55 o 
 -24  19   2     1101.49     1279.97     65.19 o 
 -21  19   2      168.06      184.79     31.95 o 
 -18  19   2      170.25      188.28     29.28 o 
 -15  19   2    14979.14    15490.62    277.81 o 
 -12  19   2      752.27      655.69     31.62 o 
  -9  19   2     1005.23     1043.16     33.20 o 
  -6  19   2      458.37      461.30     24.39 o 
  -3  19   2        0.03       -4.20     11.39 o 
   0  19   2       33.40        7.67     13.07 o 
   3  19   2        0.45       -7.90     25.71 o 
   6  19   2       79.93       93.21     54.67 o 
   9  19   2        0.18       26.33     27.38 o 
 -26  20   2     2744.25     2795.51    102.14 o 
 -23  20   2      256.90      204.18     34.51 o 
 -20  20   2     6343.32     6511.40    171.03 o 
 -17  20   2     5177.46     5228.93    160.76 o 
 -14  20   2      250.59      213.59     21.87 o 
 -11  20   2       28.47        9.22     13.07 o 
  -8  20   2      170.67      154.39     16.77 o 
  -5  20   2       38.51       37.21     13.53 o 
  -2  20   2      977.49      945.72     33.84 o 
   1  20   2      376.41      335.19     27.74 o 
   4  20   2     1497.05     1534.69     68.50 o 
   7  20   2     3064.26     3324.93    112.00 o 
 -28  21   2      136.43      215.76     40.32 o 
 -25  21   2       49.77       42.58     28.59 o 
 -22  21   2      261.49      244.06     36.77 o 
 -19  21   2       49.33       51.12     25.45 o 
 -16  21   2     4339.92     4295.43    122.36 o 
 -13  21   2     4131.16     4044.86     91.29 o 
 -10  21   2      322.71      306.27     21.45 o 
  -7  21   2      570.95      506.19     26.59 o 
  -4  21   2        1.86        2.69     13.02 o 
  -1  21   2     1471.00     1511.40     43.75 o 
   2  21   2      248.43      272.23     27.48 o 
   5  21   2     1230.28     1293.21     66.49 o 
 -27  22   2       65.15      113.61     33.91 o 
 -24  22   2     1938.39     2064.07    123.15 o 
 -21  22   2      290.72      250.63     35.77 o 
 -18  22   2      241.67      233.38     33.47 o 
 -15  22   2      419.12      424.08     49.73 o 
 -12  22   2     1448.31     1326.52     55.46 o 
  -9  22   2      969.39      813.60     32.29 o 
  -6  22   2        0.02        6.99     13.24 o 
  -3  22   2      193.84      179.26     20.25 o 
   0  22   2       40.64       48.51     18.23 o 
   3  22   2       70.04       56.66     31.66 o 
   6  22   2       48.07      138.28     46.05 o 
 -26  23   2      476.28      466.88     67.63 o 
 -23  23   2     1412.74     1586.23     73.99 o 
 -20  23   2      216.78      283.81     49.61 o 
 -17  23   2      289.55      322.18     36.38 o 
 -14  23   2      685.84      667.02     35.05 o 
 -11  23   2      114.04      134.93     17.87 o 
  -8  23   2      113.30      108.91     17.50 o 
  -5  23   2       67.53       67.71     16.30 o 
  -2  23   2      348.60      321.25     24.99 o 
   1  23   2       94.28      157.48     43.88 o 
   4  23   2       80.09       62.94     38.46 o 
 -25  24   2       18.94       32.50     29.97 o 
 -22  24   2     2118.92     1863.81     96.49 o 
 -19  24   2     1279.42     1317.03     64.52 o 
 -16  24   2      254.14      291.61     35.43 o 
 -13  24   2      391.14      438.53     31.03 o 
 -10  24   2     2235.16     1848.19     49.81 o 
  -7  24   2        1.84       20.61     16.58 o 
  -4  24   2        6.81        6.90     22.57 o 
  -1  24   2      272.25      261.94     52.64 o 
   2  24   2      166.77      172.50     47.45 o 
 -24  25   2        0.00       26.64     28.29 o 
 -21  25   2       18.64       31.51     26.40 o 
 -18  25   2      230.83      278.21     36.54 o 
 -15  25   2       74.74      120.96     27.00 o 
 -12  25   2       14.90       33.52     30.86 o 
  -9  25   2      352.98      335.15     24.91 o 
  -6  25   2       36.58       50.66     19.13 o 
  -3  25   2       59.08       -5.97     30.22 o 
   0  25   2      348.47      427.59     64.53 o 
 -23  26   2       52.15      117.27     33.37 o 
 -20  26   2      162.51      108.19     31.84 o 
 -17  26   2      231.57      319.23     42.82 o 
 -14  26   2      108.17      162.18     29.79 o 
 -11  26   2      401.96      408.43     31.36 o 
  -8  26   2      189.62      230.34     26.72 o 
  -5  26   2      362.43      302.41     40.78 o 
  -2  26   2      169.08      219.12     51.20 o 
 -22  27   2      258.61      215.92     37.57 o 
 -19  27   2        1.65       -7.29     24.22 o 
 -16  27   2       43.15       71.73     37.00 o 
 -13  27   2      678.29      831.45     73.94 o 
 -10  27   2      115.95      155.22     23.75 o 
  -7  27   2        1.04       84.36     26.61 o 
  -4  27   2      505.64      564.05     69.59 o 
 -21  28   2      171.52      206.68     51.27 o 
 -18  28   2      199.82      285.07     54.30 o 
 -15  28   2       68.82       87.27     38.58 o 
 -12  28   2      140.55      137.26     40.78 o 
  -9  28   2       29.69       60.57     52.56 o 
  -6  28   2      373.02      492.80     68.00 o 
 -17  29   2      111.42      165.46     49.97 o 
 -14  29   2       60.30       88.26     40.48 o 
 -11  29   2      230.57      274.08     36.27 o 
   0   0   3    11856.34     9730.17    287.43 o 
   1   1   3     1812.97     2012.14     34.44 o 
  -1   2   3    14554.85    13207.13    220.49 o 
   2   2   3     8078.77     7998.85    137.07 o 
  -3   3   3     5035.11     4784.87     73.43 o 
   0   3   3      576.39      632.27     27.25 o 
   3   3   3      833.24      752.27     31.92 o 
  -5   4   3     1195.04     1300.19     31.76 o 
  -2   4   3     2850.10     2391.83     47.32 o 
   1   4   3     2105.11     1919.16     39.50 o 
   4   4   3     1604.00     1555.14     65.39 o 
  -7   5   3    30210.99    31415.89    645.02 o 
  -4   5   3    21620.22    20920.81    302.49 o 
  -1   5   3      722.72      594.75     18.43 o 
   2   5   3       11.00       36.74     10.00 o 
   5   5   3    24862.82    25663.98    431.47 o 
  -9   6   3    17439.88    17983.96    379.05 o 
  -6   6   3    11805.36    11497.85    184.09 o 
  -3   6   3     1329.90     1520.11     29.90 o 
   0   6   3     1030.40     1309.53     35.23 o 
   3   6   3    22912.73    23192.39    390.54 o 
   6   6   3     3112.98     3603.88     72.08 o 
 -11   7   3        0.21       19.98     32.63 o 
  -8   7   3      162.34      257.73     20.05 o 
  -5   7   3    22707.02    25403.32    367.21 o 
  -2   7   3      337.06      313.09     18.84 o 
   1   7   3       87.22       92.70     12.58 o 
   4   7   3       14.31       10.01      7.58 o 
   7   7   3     2987.56     3048.45     65.16 o 
 -13   8   3     2374.05     2362.56     51.67 o 
 -10   8   3     6142.44     6213.88    145.05 o 
  -7   8   3    24049.59    27060.21    391.59 o 
  -4   8   3      525.55      449.21     25.17 o 
  -1   8   3     1581.46     1412.72     54.06 o 
   2   8   3     3085.50     3255.90     66.13 o 
   5   8   3       26.93       81.80     11.72 o 
   8   8   3        8.15       16.26     17.94 o 
 -15   9   3      898.98      942.48     51.02 o 
 -12   9   3     6089.34     6675.16    157.41 o 
  -9   9   3     1112.51     1358.87     49.21 o 
  -6   9   3     2041.00     1962.86     47.12 o 
  -3   9   3      207.03      138.55     23.01 o 
   0   9   3      880.22      919.10     34.66 o 
   3   9   3       53.72       76.33     11.38 o 
   6   9   3      984.10     1066.86     36.63 o 
   9   9   3     1555.68     1621.92     86.62 o 
 -17  10   3      431.47      377.64     34.02 o 
 -14  10   3     2343.10     2391.33     53.12 o 
 -11  10   3       97.22      113.09      9.82 o 
  -8  10   3    46229.03    47725.35    685.68 o 
  -5  10   3    18015.08    19332.39    284.27 o 
  -2  10   3     1684.77     1903.48     56.40 o 
   1  10   3        4.24       61.50     11.30 o 
   4  10   3     3858.36     3852.89     80.14 o 
   7  10   3     1393.88     1505.62     59.82 o 
  10  10   3      141.43      135.88     26.82 o 
 -19  11   3      204.09      278.87     32.45 o 
 -16  11   3        3.08       17.29     18.17 o 
 -13  11   3      846.31      842.02     34.54 o 
 -10  11   3     6095.86     5761.91     82.07 o 
  -7  11   3    17797.72    18119.65    393.44 o 
  -4  11   3     7931.05     8609.69    134.16 o 
  -1  11   3      675.69      662.55     29.50 o 
   2  11   3       67.36       80.04     13.20 o 
   5  11   3        3.66      -11.16     11.90 o 
   8  11   3      630.97      634.50     42.50 o 
  11  11   3        7.67       14.18     22.22 o 
 -21  12   3       36.25       84.80     25.25 o 
 -18  12   3     2615.87     2534.62     83.94 o 
 -15  12   3     4014.86     3418.60     97.68 o 
 -12  12   3     1623.23     1583.24     45.67 o 
  -9  12   3     2907.75     2914.45    137.07 o 
  -6  12   3     9774.22     9724.38    150.96 o 
  -3  12   3     7525.87     8403.68    132.43 o 
   0  12   3     2322.44     2118.08     51.75 o 
   3  12   3     4354.95     4362.93     90.93 o 
   6  12   3      758.48      760.80     44.92 o 
   9  12   3     1824.49     1713.62     69.26 o 
  12  12   3     1671.70     1663.79     72.98 o 
 -23  13   3     1008.25      939.43     55.82 o 
 -20  13   3     1477.04     1417.49     62.77 o 
 -17  13   3     8039.34     7920.40    192.22 o 
 -14  13   3     4611.13     4464.62    117.81 o 
 -11  13   3       66.54       84.37     15.90 o 
  -8  13   3     8264.83     8382.72    133.13 o 
  -5  13   3     2071.96     1881.33     96.42 o 
  -2  13   3      607.62      763.90     29.48 o 
   1  13   3       27.22       30.54     12.89 o 
   4  13   3     2840.86     3060.90     71.91 o 
   7  13   3      788.53      812.74     47.30 o 
  10  13   3        0.05        9.29     22.01 o 
  13  13   3       42.58       47.50     26.42 o 
 -25  14   3       62.72       24.52     26.29 o 
 -22  14   3      363.11      392.94     39.40 o 
 -19  14   3     6179.01     6369.18    247.58 o 
 -16  14   3     1172.64     1086.88     52.05 o 
 -13  14   3       30.03       23.94     13.89 o 
 -10  14   3     1712.20     1949.25     57.10 o 
  -7  14   3    21574.70    21913.86    324.79 o 
  -4  14   3      157.80      119.86     12.61 o 
  -1  14   3      842.14      890.69     32.69 o 
   2  14   3      268.32      249.68     21.15 o 
   5  14   3      222.13      168.57     26.93 o 
   8  14   3     1049.89     1012.33    106.38 o 
  11  14   3      197.06      185.07     32.42 o 
  14  14   3      126.12      198.31     36.54 o 
 -27  15   3        0.08        1.77     25.68 o 
 -24  15   3       29.43       34.34     26.27 o 
 -21  15   3       43.10       63.55     25.97 o 
 -18  15   3     4386.02     4363.76    122.64 o 
 -15  15   3    10875.39    10132.37    235.20 o 
 -12  15   3      221.97      248.84     18.61 o 
  -9  15   3        2.58       -5.93      9.00 o 
  -6  15   3     2143.35     2377.14     50.04 o 
  -3  15   3      195.61      192.77     17.02 o 
   0  15   3      185.74      154.47     18.48 o 
   3  15   3     1353.13     1372.41     84.62 o 
   6  15   3       18.01       41.31     22.35 o 
   9  15   3      611.28      601.04     58.00 o 
  12  15   3       48.30       33.96     25.55 o 
 -29  16   3      770.57      862.16     60.36 o 
 -26  16   3       44.59       82.95     49.00 o 
 -23  16   3     1323.83     1384.06     67.08 o 
 -20  16   3        1.52      -10.61     20.24 o 
 -17  16   3     5534.99     5778.32    194.82 o 
 -14  16   3     5837.86     5826.23    147.82 o 
 -11  16   3      698.64      739.68     57.44 o 
  -8  16   3     1089.47     1102.61     39.71 o 
  -5  16   3        6.79       20.04     10.44 o 
  -2  16   3     2846.31     2689.59     66.30 o 
   1  16   3      440.44      489.96     28.51 o 
   4  16   3     2943.32     2862.90    108.42 o 
   7  16   3      530.51      592.33     47.51 o 
  10  16   3       27.65       57.31     27.36 o 
  13  16   3        1.61       23.31     25.46 o 
 -28  17   3     4013.70     4008.40    131.83 o 
 -25  17   3      347.26      360.76     41.89 o 
 -22  17   3     3092.37     2839.80     97.76 o 
 -19  17   3      231.53      167.07     29.98 o 
 -16  17   3     3525.97     3235.46     98.43 o 
 -13  17   3    12333.94    11932.81    225.73 o 
 -10  17   3     5920.11     5790.51    100.94 o 
  -7  17   3       71.08       74.41     13.21 o 
  -4  17   3      253.45      301.30     22.05 o 
  -1  17   3     1409.97     1306.34     44.13 o 
   2  17   3       13.05       25.61     20.83 o 
   5  17   3     1012.50     1097.95     56.15 o 
   8  17   3       16.98       69.43     26.29 o 
  11  17   3      100.87       90.83     30.97 o 
 -27  18   3      126.99      223.88     38.85 o 
 -24  18   3       87.21      116.34     30.97 o 
 -21  18   3       39.11       57.44     26.23 o 
 -18  18   3     1707.88     1691.99     68.75 o 
 -15  18   3      105.80      126.18     26.32 o 
 -12  18   3     1241.12     1239.93     36.74 o 
  -9  18   3      282.44      276.43     19.31 o 
  -6  18   3      318.90      297.87     19.94 o 
  -3  18   3     4980.59     4595.96     85.50 o 
   0  18   3     1845.20     1652.30     51.04 o 
   3  18   3       55.71       74.27     24.11 o 
   6  18   3       18.38       28.52     23.44 o 
   9  18   3       55.92      126.66     34.23 o 
 -26  19   3     2157.08     1939.22     84.95 o 
 -23  19   3      263.73      202.32     34.40 o 
 -20  19   3       71.52       72.09     26.46 o 
 -17  19   3     1088.18     1048.97     54.93 o 
 -14  19   3       41.79       63.38     50.91 o 
 -11  19   3        5.24       37.53     16.83 o 
  -8  19   3      533.78      516.02     25.35 o 
  -5  19   3        0.22       37.27     12.98 o 
  -2  19   3        9.78       30.14     12.75 o 
   1  19   3      124.35      153.66     27.53 o 
   4  19   3       11.28       36.41     29.22 o 
   7  19   3      114.26      172.37     32.77 o 
 -28  20   3        0.92       -4.15     28.74 o 
 -25  20   3      304.85      280.46     39.54 o 
 -22  20   3      802.76      854.95     56.35 o 
 -19  20   3     3192.81     3017.26     99.48 o 
 -16  20   3        2.77       36.78     57.48 o 
 -13  20   3       86.08       77.66     24.03 o 
 -10  20   3       48.24       48.56     14.43 o 
  -7  20   3      991.61     1006.25     33.80 o 
  -4  20   3       61.95       89.62     15.74 o 
  -1  20   3      235.78      199.09     21.01 o 
   2  20   3      611.58      639.72     45.89 o 
   5  20   3      825.82      764.32     52.19 o 
   8  20   3     2676.23     3057.72    109.86 o 
 -27  21   3     1003.61      999.02     65.53 o 
 -24  21   3       69.91       79.82     38.69 o 
 -21  21   3     2091.76     2027.29     80.74 o 
 -18  21   3      255.65      226.68     32.63 o 
 -15  21   3      101.83       69.50     26.58 o 
 -12  21   3      800.64      780.93     34.74 o 
  -9  21   3      188.38      190.84     18.32 o 
  -6  21   3      264.57      299.13     22.27 o 
  -3  21   3      216.70      158.41     18.61 o 
   0  21   3      433.09      386.37     30.98 o 
   3  21   3       96.45       83.41     39.79 o 
   6  21   3       79.93      100.21     31.11 o 
 -26  22   3       16.55        9.66     32.15 o 
 -23  22   3     1541.58     1608.88     74.71 o 
 -20  22   3      632.99      643.01     67.47 o 
 -17  22   3      406.67      472.48     42.14 o 
 -14  22   3     1255.93     1235.95     58.25 o 
 -11  22   3        2.52       20.40     12.99 o 
  -8  22   3        1.89        0.57     12.38 o 
  -5  22   3     6536.75     6015.85    110.17 o 
  -2  22   3     1354.09     1164.24     46.88 o 
   1  22   3       40.26       45.34     20.46 o 
   4  22   3     1138.28     1139.52     80.39 o 
 -25  23   3       76.01      103.28     33.93 o 
 -22  23   3      893.29      933.78     59.31 o 
 -19  23   3      605.57      600.46     49.01 o 
 -16  23   3        4.21        3.95     21.57 o 
 -13  23   3      197.45      188.05     29.98 o 
 -10  23   3      282.87      292.19     22.70 o 
  -7  23   3      845.92      862.95     44.57 o 
  -4  23   3      470.44      556.53     30.74 o 
  -1  23   3      243.09      260.05     28.71 o 
   2  23   3      867.80      922.84     46.66 o 
 -24  24   3        0.05       -6.19     27.67 o 
 -21  24   3       35.41        8.21     25.54 o 
 -18  24   3      172.57      114.31     29.16 o 
 -15  24   3       16.03       45.27     24.62 o 
 -12  24   3       85.60      144.36     27.72 o 
  -9  24   3      370.06      387.92     28.84 o 
  -6  24   3     1253.59     1146.24     39.95 o 
  -3  24   3      142.43      208.37     26.61 o 
   0  24   3      609.24      621.64     40.31 o 
 -23  25   3       23.18       36.21     30.57 o 
 -20  25   3      181.77      232.90     47.66 o 
 -17  25   3        0.00      -10.82     22.05 o 
 -14  25   3        4.52       -3.85     22.01 o 
 -11  25   3      618.58      742.89     33.49 o 
  -8  25   3      943.83      944.75     36.84 o 
  -5  25   3        9.49        3.53     19.62 o 
  -2  25   3        0.11       13.93     23.55 o 
 -22  26   3      166.11      190.79     37.31 o 
 -19  26   3     1243.98     1337.01     66.93 o 
 -16  26   3       10.67       13.99     24.11 o 
 -13  26   3      345.50      346.58     38.70 o 
 -10  26   3      707.40      734.99     34.42 o 
  -7  26   3      587.31      442.27     29.33 o 
  -4  26   3       49.07       67.39     25.40 o 
 -21  27   3       48.99      117.60     34.35 o 
 -18  27   3      437.22      450.48     45.45 o 
 -15  27   3      109.74      240.12     35.52 o 
 -12  27   3       22.99       51.75     42.47 o 
  -9  27   3      415.03      416.33     32.88 o 
  -6  27   3        2.08       16.81     22.72 o 
 -20  28   3       35.58       46.37     29.44 o 
 -17  28   3      124.57      254.31     57.74 o 
 -14  28   3        9.32       92.90     28.24 o 
 -11  28   3        4.51       44.15     24.02 o 
  -8  28   3      348.03      393.17     33.91 o 
 -16  29   3      212.18      178.62     48.02 o 
 -13  29   3       83.44      131.05     42.70 o 
  -1   1   4     8893.72     8590.51    183.58 o 
  -3   2   4     6158.50     6249.75     96.15 o 
   0   2   4       55.77       36.27     13.53 o 
  -5   3   4     8450.68     9041.49    136.21 o 
  -2   3   4      442.42      601.27     29.71 o 
   1   3   4     2178.50     1936.67     40.42 o 
  -7   4   4      137.18      103.80     18.78 o 
  -4   4   4      121.51      109.16     14.12 o 
  -1   4   4     1625.07     1526.33     55.12 o 
   2   4   4     3550.24     3810.75     72.35 o 
  -9   5   4      935.46     1117.72     55.57 o 
  -6   5   4      134.63      211.83     12.30 o 
  -3   5   4    11428.63    11241.29    167.72 o 
   0   5   4     3157.03     3332.13     64.98 o 
   3   5   4     1083.16     1193.61     28.96 o 
 -11   6   4     6749.17     7038.32    254.46 o 
  -8   6   4      698.38      507.92     22.62 o 
  -5   6   4    32773.48    34700.55    498.83 o 
  -2   6   4      854.27      664.43     26.75 o 
   1   6   4     1043.12     1191.38     30.21 o 
   4   6   4     1156.35     1045.93     26.90 o 
 -13   7   4     1030.10     1296.25     51.34 o 
 -10   7   4      127.15      107.03     17.14 o 
  -7   7   4     1257.29     1556.40     48.78 o 
  -4   7   4     9387.93     8853.36    135.43 o 
  -1   7   4      991.23     1235.23     57.91 o 
   2   7   4     1323.02     1596.43     38.06 o 
   5   7   4     5006.02     5258.62     99.35 o 
 -15   8   4      916.20     1046.73     49.43 o 
 -12   8   4      223.44      216.20     40.81 o 
  -9   8   4      322.13      498.32     32.37 o 
  -6   8   4     8544.84     9298.08    142.39 o 
  -3   8   4     2644.69     3441.88    164.89 o 
   0   8   4        8.76       35.70     18.16 o 
   3   8   4     2934.65     3193.15     66.08 o 
   6   8   4     1771.31     1883.60     65.00 o 
 -17   9   4     5782.18     5655.45    147.25 o 
 -14   9   4     6733.59     6733.24    163.75 o 
 -11   9   4     9162.60     9529.21    215.59 o 
  -8   9   4      351.04      374.37     29.44 o 
  -5   9   4     7085.48     7464.61    189.07 o 
  -2   9   4       33.34      100.28     11.57 o 
   1   9   4      392.19      298.59     17.39 o 
   4   9   4      126.14      115.29     13.55 o 
   7   9   4      608.51      623.13     41.58 o 
 -19  10   4     4761.34     4513.02    181.76 o 
 -16  10   4        9.73       15.98     18.94 o 
 -13  10   4      100.69       72.50     27.38 o 
 -10  10   4     3643.96     4147.78     70.78 o 
  -7  10   4      469.68      486.77     17.98 o 
  -4  10   4     5945.02     5727.96     93.98 o 
  -1  10   4     1217.50     1192.28     33.74 o 
   2  10   4      359.36      294.89     18.03 o 
   5  10   4     1853.72     1844.28     98.69 o 
   8  10   4     2738.35     2832.06     90.79 o 
 -21  11   4     4760.73     4514.98    130.64 o 
 -18  11   4     6899.13     7072.30    178.09 o 
 -15  11   4     1315.05     1148.54     51.59 o 
 -12  11   4     1860.91     1931.54     64.30 o 
  -9  11   4     3471.37     4069.26     70.97 o 
  -6  11   4       25.57      138.33     11.61 o 
  -3  11   4      780.20      796.77     29.57 o 
   0  11   4      377.68      333.08     19.87 o 
   3  11   4     4786.00     4727.33     95.19 o 
   6  11   4      736.73      736.09     44.26 o 
   9  11   4      373.17      344.01     36.30 o 
 -23  12   4       30.36       60.50     25.50 o 
 -20  12   4     5032.24     4992.74    139.06 o 
 -17  12   4       31.71      -18.34     19.22 o 
 -14  12   4      805.58      770.53     41.94 o 
 -11  12   4      393.87      498.86     19.51 o 
  -8  12   4        8.51       12.15     12.19 o 
  -5  12   4     2043.11     1902.43     41.13 o 
  -2  12   4      428.11      403.63     21.83 o 
   1  12   4      604.13      594.25     26.64 o 
   4  12   4       46.48       33.73     20.51 o 
   7  12   4      282.84      337.80     35.96 o 
  10  12   4      730.02      778.48     50.56 o 
 -25  13   4      300.44      287.73     45.33 o 
 -22  13   4       62.50       39.50     24.89 o 
 -19  13   4       29.66       23.44     30.25 o 
 -16  13   4     4261.78     4235.65    117.57 o 
 -13  13   4     1022.43      860.56     43.96 o 
 -10  13   4     7634.88     7473.56    121.53 o 
  -7  13   4      176.20      189.29     14.17 o 
  -4  13   4     4093.52     4326.62     82.07 o 
  -1  13   4      162.13      160.96     16.53 o 
   2  13   4      115.73      116.00     15.83 o 
   5  13   4      370.00      334.31     34.09 o 
   8  13   4      101.33      104.19     27.03 o 
  11  13   4       11.71        8.57     24.56 o 
 -27  14   4        0.34       15.61     26.96 o 
 -24  14   4      838.11      792.20     54.64 o 
 -21  14   4     1738.27     1704.96     72.41 o 
 -18  14   4      748.76      766.45     47.24 o 
 -15  14   4     2372.61     2344.59     78.21 o 
 -12  14   4      382.67      304.69     29.10 o 
  -9  14   4     1919.14     2220.48     47.32 o 
  -6  14   4      332.44      305.81     33.13 o 
  -3  14   4       68.49       74.76     10.44 o 
   0  14   4      134.90      119.04     26.39 o 
   3  14   4       89.31      138.70     28.38 o 
   6  14   4      302.18      281.22     36.00 o 
   9  14   4     1194.53     1285.39     89.09 o 
  12  14   4       56.78       93.27     29.25 o 
 -26  15   4        1.46      -18.76     23.85 o 
 -23  15   4     1495.48     1308.80     65.59 o 
 -20  15   4      140.16      145.09     28.55 o 
 -17  15   4       15.95        5.60     21.32 o 
 -14  15   4     8370.09     8268.21    198.31 o 
 -11  15   4     8087.74     8097.29    151.12 o 
  -8  15   4     2314.12     2503.06     52.56 o 
  -5  15   4     1351.94     1434.72     49.54 o 
  -2  15   4     1731.94     1707.11     41.87 o 
   1  15   4      129.76      105.70     16.91 o 
   4  15   4     6472.37     6426.47    344.27 o 
   7  15   4      138.93      107.75     28.20 o 
  10  15   4       48.48       58.13     27.73 o 
  13  15   4       15.12       27.21     28.08 o 
 -28  16   4      176.71      226.94     39.76 o 
 -25  16   4        0.14       -8.25     25.31 o 
 -22  16   4     1704.74     1508.73     69.70 o 
 -19  16   4       94.95      102.20     26.63 o 
 -16  16   4        9.18       23.32     21.52 o 
 -13  16   4     1892.49     1937.11    115.04 o 
 -10  16   4     5226.50     5101.41    107.52 o 
  -7  16   4     1551.34     1352.90     36.73 o 
  -4  16   4        6.10        3.88     10.07 o 
  -1  16   4      590.09      612.72     30.05 o 
   2  16   4     1521.92     1349.19     59.84 o 
   5  16   4     4065.35     4082.54    121.60 o 
   8  16   4     1216.29     1245.07     64.65 o 
  11  16   4       21.88       26.13     27.63 o 
 -27  17   4      109.11       76.52     32.59 o 
 -24  17   4     1280.30     1247.88     65.85 o 
 -21  17   4       30.66       11.77     28.05 o 
 -18  17   4     1077.55     1036.13     81.09 o 
 -15  17   4     1343.03     1327.52     58.83 o 
 -12  17   4    30514.51    30544.75    639.34 o 
  -9  17   4     5161.74     5327.24    127.73 o 
  -6  17   4       75.72       54.21     12.60 o 
  -3  17   4     2035.04     1954.79     56.07 o 
   0  17   4     2279.16     2255.79     77.64 o 
   3  17   4      761.65      861.96     51.86 o 
   6  17   4      394.40      430.15     42.72 o 
   9  17   4       88.33      118.68     30.47 o 
 -26  18   4      904.94     1054.30     63.51 o 
 -23  18   4      609.70      680.37     51.38 o 
 -20  18   4      303.77      213.00     32.89 o 
 -17  18   4     1498.96     1437.51     88.14 o 
 -14  18   4     4220.03     4293.58    120.35 o 
 -11  18   4      527.88      499.04     70.58 o 
  -8  18   4     1833.30     1551.49     41.37 o 
  -5  18   4      258.29      248.20     19.04 o 
  -2  18   4     2319.52     2260.71     54.90 o 
   1  18   4     2432.15     2406.33     84.36 o 
   4  18   4     6603.98     6597.54    175.52 o 
   7  18   4      123.33      144.55     31.78 o 
  10  18   4       77.83       84.80     43.91 o 
 -28  19   4       38.81       59.52     33.09 o 
 -25  19   4     1616.63     1763.09     80.87 o 
 -22  19   4      436.58      411.26     42.37 o 
 -19  19   4     2709.38     2799.27     95.26 o 
 -16  19   4     1571.48     1585.31     79.46 o 
 -13  19   4      858.67      851.41     38.78 o 
 -10  19   4     3445.06     3069.35     67.96 o 
  -7  19   4        0.52       -5.44     12.84 o 
  -4  19   4       33.79       63.31     13.85 o 
  -1  19   4     1172.50     1210.98     46.03 o 
   2  19   4     2569.03     2411.84     86.72 o 
   5  19   4     1156.41     1276.50     64.87 o 
   8  19   4      174.64      179.06     35.54 o 
 -27  20   4      880.48      856.56    160.03 o 
 -24  20   4      347.89      381.74     89.67 o 
 -21  20   4        4.51        9.68     32.82 o 
 -18  20   4     2995.28     2722.98     93.58 o 
 -15  20   4      660.73      703.07     63.30 o 
 -12  20   4     1932.35     1744.45     55.63 o 
  -9  20   4     2012.49     1927.80     48.04 o 
  -6  20   4      239.31      190.46     21.34 o 
  -3  20   4      804.77      702.09     36.49 o 
   0  20   4      207.06      196.62     40.36 o 
   3  20   4        0.02       30.35     25.42 o 
   6  20   4      185.99      221.76     42.34 o 
 -26  21   4       61.16       38.04     31.23 o 
 -23  21   4      114.00      115.09     42.40 o 
 -20  21   4        8.56       -1.37     39.21 o 
 -17  21   4     3378.10     3212.25    103.04 o 
 -14  21   4      949.65      839.81     48.95 o 
 -11  21   4       47.94       63.71     18.64 o 
  -8  21   4        2.11        0.52     12.44 o 
  -5  21   4      378.99      442.88     25.76 o 
  -2  21   4        0.01      -22.69     15.90 o 
   1  21   4      976.26     1024.33     46.10 o 
   4  21   4        9.44       39.19     26.79 o 
 -25  22   4      364.99      342.16     44.11 o 
 -22  22   4        1.62       16.50     26.52 o 
 -19  22   4       74.42       65.73     27.36 o 
 -16  22   4     1071.21     1005.73     56.20 o 
 -13  22   4      417.36      385.90     37.47 o 
 -10  22   4      427.55      361.86     29.19 o 
  -7  22   4     1243.03     1051.30     37.41 o 
  -4  22   4      325.35      286.40     37.42 o 
  -1  22   4      155.42      131.31     23.69 o 
   2  22   4      572.44      520.59     38.82 o 
 -24  23   4       14.63       25.49     29.07 o 
 -21  23   4       11.75        7.70     25.20 o 
 -18  23   4     1088.20     1163.88     61.82 o 
 -15  23   4      116.31       90.88     26.78 o 
 -12  23   4       27.97       54.04     19.94 o 
  -9  23   4      348.02      433.66     31.63 o 
  -6  23   4       53.51       91.61     17.20 o 
  -3  23   4      112.42      134.67     33.51 o 
   0  23   4      532.38      493.08     92.16 o 
   3  23   4      635.53      588.28     48.23 o 
 -23  24   4      375.29      330.53     64.20 o 
 -20  24   4      377.01      410.39     44.52 o 
 -17  24   4      656.18      674.85     48.88 o 
 -14  24   4      665.00      601.72     56.90 o 
 -11  24   4      110.62      114.13     30.15 o 
  -8  24   4       39.97      104.94     17.68 o 
  -5  24   4       31.87       16.25     18.68 o 
  -2  24   4        1.78       11.02     19.84 o 
   1  24   4      662.39      758.80     44.69 o 
 -22  25   4        0.08      -27.00     24.71 o 
 -19  25   4      173.66      133.89     39.99 o 
 -16  25   4        2.08       22.16     24.69 o 
 -13  25   4     1974.28     2068.24     80.05 o 
 -10  25   4      604.12      733.54     91.45 o 
  -7  25   4      965.83     1184.89     41.72 o 
  -4  25   4      147.31      149.48     26.28 o 
  -1  25   4       36.93       46.10     23.45 o 
 -21  26   4      112.20       83.33     32.29 o 
 -18  26   4       64.12       75.88     29.31 o 
 -15  26   4     2059.84     2304.50     87.71 o 
 -12  26   4      377.07      503.07     39.97 o 
  -9  26   4        0.13       -0.72     22.04 o 
  -6  26   4      527.74      618.66     40.45 o 
  -3  26   4       63.13       68.67     28.92 o 
 -20  27   4        3.99       22.78     27.53 o 
 -17  27   4       46.64      138.17     32.86 o 
 -14  27   4       13.51       43.40     28.26 o 
 -11  27   4      234.13      201.05     27.98 o 
  -8  27   4       91.05      139.26     33.25 o 
 -19  28   4      783.55     1040.51     64.29 o 
 -16  28   4       20.10       57.50     28.40 o 
 -13  28   4       50.29      105.90     29.60 o 
 -10  28   4       49.84       89.73     42.51 o 
   0   1   5     8341.58     8160.83    279.07 o 
  -2   2   5     7333.80     7426.72    114.62 o 
   1   2   5        2.31        5.78      6.19 o 
  -4   3   5     7075.68     7542.92    116.67 o 
  -1   3   5      534.33      540.43     41.80 o 
   2   3   5    34203.32    36263.66    600.14 o 
  -6   4   5     1932.54     2550.87     52.59 o 
  -3   4   5      211.66      224.52     15.04 o 
   0   4   5     3296.85     3093.25     66.63 o 
   3   4   5      208.26      150.10     15.49 o 
  -8   5   5     1007.71     1510.73     41.12 o 
  -5   5   5     3559.29     3704.29    110.97 o 
  -2   5   5      330.61      254.76     27.79 o 
   1   5   5     7261.58     7304.57    132.14 o 
   4   5   5     9499.94    10336.74    230.08 o 
 -10   6   5     2052.37     2514.14     73.85 o 
  -7   6   5     2852.59     3061.11     53.97 o 
  -4   6   5     3319.36     3551.90     61.63 o 
  -1   6   5     2556.94     2658.44     56.21 o 
   2   6   5       46.92       41.22      8.31 o 
   5   6   5      444.22      365.12     28.60 o 
 -12   7   5     3649.48     3836.25    103.67 o 
  -9   7   5      363.10      342.62     21.24 o 
  -6   7   5      838.33      874.68     37.38 o 
  -3   7   5     6075.48     5889.33    110.60 o 
   0   7   5     1131.23     1327.91     35.17 o 
   3   7   5     5812.78     5759.70    108.11 o 
   6   7   5      771.56      725.73     55.99 o 
 -14   8   5      224.83      176.82     37.23 o 
 -11   8   5     6383.54     6744.22    193.48 o 
  -8   8   5        0.24       16.20     10.72 o 
  -5   8   5     3422.39     3371.35     60.17 o 
  -2   8   5     3829.57     3880.77     77.91 o 
   1   8   5     1117.44     1190.39     35.62 o 
   4   8   5     1262.31     1450.15    125.15 o 
   7   8   5       40.65       17.42     18.73 o 
 -16   9   5     4661.20     4306.65    119.98 o 
 -13   9   5      545.23      598.20     38.21 o 
 -10   9   5     2097.10     2071.34    115.85 o 
  -7   9   5     2230.29     2191.74     44.56 o 
  -4   9   5       64.08       66.13      9.66 o 
  -1   9   5     1472.09     1578.22     40.65 o 
   2   9   5        3.17        4.57      8.96 o 
   5   9   5      251.73      296.44     47.07 o 
   8   9   5       60.69       85.10     38.41 o 
 -18  10   5     1734.23     1784.06     70.26 o 
 -15  10   5      305.69      276.04     30.55 o 
 -12  10   5     2439.73     2413.51     76.05 o 
  -9  10   5      142.11      216.44     11.75 o 
  -6  10   5     9789.45     9307.47    145.71 o 
  -3  10   5     2517.61     2678.97     52.17 o 
   0  10   5      219.94      223.13     16.79 o 
   3  10   5      473.76      456.88     35.42 o 
   6  10   5     1580.06     1607.17     65.77 o 
   9  10   5        8.32        0.20     21.59 o 
 -20  11   5     2162.95     2276.50     84.11 o 
 -17  11   5     3125.71     2971.60     94.09 o 
 -14  11   5        6.06       -7.93     16.72 o 
 -11  11   5        1.68      -10.47     11.81 o 
  -8  11   5     2898.51     2657.38     78.68 o 
  -5  11   5     1087.43     1050.85     38.83 o 
  -2  11   5      484.43      457.66     23.06 o 
   1  11   5      257.94      263.00     19.15 o 
   4  11   5      144.54       79.17     26.83 o 
   7  11   5     1485.29     1623.08     67.07 o 
  10  11   5      296.31      340.98     38.41 o 
 -22  12   5      531.14      593.42     52.74 o 
 -19  12   5     1012.67      976.21     54.25 o 
 -16  12   5     1141.16     1147.39     54.61 o 
 -13  12   5      458.25      387.58     56.05 o 
 -10  12   5     1531.12     1381.75     43.79 o 
  -7  12   5     2520.78     2717.36     53.47 o 
  -4  12   5       25.58       42.87     13.39 o 
  -1  12   5        2.47       12.49     11.50 o 
   2  12   5     5766.87     5887.88    150.17 o 
   5  12   5     9408.43     9636.01    348.07 o 
   8  12   5       94.61      115.33     28.15 o 
  11  12   5      623.57      620.51     50.13 o 
 -24  13   5     1301.42     1159.19     63.54 o 
 -21  13   5     1543.85     1512.35     68.71 o 
 -18  13   5     1889.47     1846.34     71.91 o 
 -15  13   5     3317.84     3029.96     93.76 o 
 -12  13   5      391.63      427.87     28.11 o 
  -9  13   5     2832.03     3234.16     61.72 o 
  -6  13   5       46.79       39.62     11.16 o 
  -3  13   5     1153.35     1107.89     41.74 o 
   0  13   5      608.31      663.66     73.21 o 
   3  13   5       18.81       63.32     62.34 o 
   6  13   5     3284.02     3276.47    103.24 o 
   9  13   5       50.57       33.03     37.49 o 
  12  13   5      155.80       86.57     30.66 o 
 -26  14   5      315.45      262.11     63.80 o 
 -23  14   5     1600.61     1478.64     71.05 o 
 -20  14   5      496.60      549.97     98.99 o 
 -17  14   5    12928.62    12712.46    292.97 o 
 -14  14   5      780.22      651.70     42.35 o 
 -11  14   5       13.60        7.60     16.91 o 
  -8  14   5     2406.81     2632.10     54.16 o 
  -5  14   5     3252.17     3318.73     64.70 o 
  -2  14   5      277.81      303.73     19.54 o 
   1  14   5     5957.44     5667.17    146.88 o 
   4  14   5      269.47      254.80     42.98 o 
   7  14   5      296.99      272.37     35.73 o 
  10  14   5      311.29      292.30     39.28 o 
  13  14   5      410.16      314.81     42.92 o 
 -25  15   5        6.48       26.04     26.59 o 
 -22  15   5      895.40      892.73     56.63 o 
 -19  15   5      794.46      693.43     47.37 o 
 -16  15   5      244.90      232.15     32.95 o 
 -13  15   5      980.37      841.02     46.44 o 
 -10  15   5    14275.69    13464.43    245.51 o 
  -7  15   5    10611.29    10602.51    168.78 o 
  -4  15   5     2851.04     2984.31     71.78 o 
  -1  15   5     1720.53     1701.38     72.38 o 
   2  15   5     6609.69     6635.21    170.14 o 
   5  15   5     1417.43     1521.75     68.91 o 
   8  15   5      264.23      312.28     40.66 o 
  11  15   5        2.32       18.39     27.34 o 
 -27  16   5      158.99      144.53     35.41 o 
 -24  16   5      971.95      887.12     58.42 o 
 -21  16   5        0.07       -3.05     22.81 o 
 -18  16   5        0.04        6.44     20.39 o 
 -15  16   5      519.38      472.42     38.70 o 
 -12  16   5       43.20      102.44     23.39 o 
  -9  16   5      791.23      681.55     64.15 o 
  -6  16   5     2559.89     2267.14     76.90 o 
  -3  16   5     3093.57     3060.21     63.12 o 
   0  16   5     1597.82     1482.13     62.43 o 
   3  16   5       97.33      156.11     30.19 o 
   6  16   5      278.29      320.13     38.73 o 
   9  16   5       17.03       12.72     25.64 o 
 -26  17   5        5.48       18.45     29.09 o 
 -23  17   5      671.31      585.51     50.13 o 
 -20  17   5        0.40      -10.34     21.67 o 
 -17  17   5        4.16       -2.79     20.47 o 
 -14  17   5     1787.20     1689.00     89.64 o 
 -11  17   5      540.05      477.37     30.89 o 
  -8  17   5     5391.99     5458.09    116.47 o 
  -5  17   5       74.02       82.83     14.06 o 
  -2  17   5       87.26       58.84     17.99 o 
   1  17   5      390.15      353.83     42.90 o 
   4  17   5      402.34      467.93     44.38 o 
   7  17   5      377.87      309.02     42.33 o 
  10  17   5      492.12      466.33     49.17 o 
 -25  18   5      516.33      490.65     49.44 o 
 -22  18   5       50.74       12.51     25.33 o 
 -19  18   5       62.12       65.96     25.94 o 
 -16  18   5       72.33       61.05     23.76 o 
 -13  18   5       14.14       30.68     16.71 o 
 -10  18   5     1281.92     1079.29     42.09 o 
  -7  18   5      836.78      779.54     30.20 o 
  -4  18   5       11.48       20.25     14.26 o 
  -1  18   5       49.89       79.37     19.69 o 
   2  18   5       51.98       53.63     25.84 o 
   5  18   5     1510.99     1547.08     72.81 o 
   8  18   5      606.74      662.77     93.70 o 
 -27  19   5      411.60      410.87     48.65 o 
 -24  19   5      670.97      702.37     89.32 o 
 -21  19   5       67.28       51.22     26.58 o 
 -18  19   5      512.33      484.64     88.62 o 
 -15  19   5      797.13      722.99     46.26 o 
 -12  19   5     6551.18     6207.12    167.34 o 
  -9  19   5        0.10        3.33     15.59 o 
  -6  19   5       60.43       56.71     13.81 o 
  -3  19   5      191.17      183.48     22.79 o 
   0  19   5     1127.75      844.51     40.81 o 
   3  19   5     1157.43      977.03     57.15 o 
   6  19   5     1179.24     1318.15     70.30 o 
 -26  20   5      151.90       90.03     44.33 o 
 -23  20   5      894.42      835.99     65.01 o 
 -20  20   5       23.94       21.89     45.75 o 
 -17  20   5      328.23      339.06     37.55 o 
 -14  20   5        3.48       23.53     17.05 o 
 -11  20   5        2.46        1.57     15.32 o 
  -8  20   5      668.53      556.27     27.37 o 
  -5  20   5     1533.46     1557.30     52.32 o 
  -2  20   5       43.95       37.56     18.26 o 
   1  20   5      599.89      619.96     65.09 o 
   4  20   5      138.45      184.33     35.08 o 
 -25  21   5      102.28      161.31     36.12 o 
 -22  21   5      118.73       83.82     29.57 o 
 -19  21   5       65.51       52.00     26.04 o 
 -16  21   5     1935.90     1852.85     75.12 o 
 -13  21   5      267.90      317.31     34.44 o 
 -10  21   5      951.23      841.00     39.30 o 
  -7  21   5      199.30      201.31     21.97 o 
  -4  21   5      473.38      461.14     33.17 o 
  -1  21   5      480.37      342.88     41.27 o 
   2  21   5      402.70      434.33     35.27 o 
   5  21   5        1.42        9.07     60.04 o 
 -24  22   5      412.11      317.78     43.28 o 
 -21  22   5        2.31       10.20     25.82 o 
 -18  22   5     2495.27     2643.74     94.30 o 
 -15  22   5       17.39       63.14     29.17 o 
 -12  22   5      143.20      125.89     23.27 o 
  -9  22   5     1079.87     1040.89     44.15 o 
  -6  22   5      810.17      629.13     66.59 o 
  -3  22   5       67.81       79.34     21.46 o 
   0  22   5     1084.63     1295.65     53.15 o 
   3  22   5      150.42      165.68     27.91 o 
 -23  23   5      693.46      769.43     58.29 o 
 -20  23   5        0.36       28.23     28.29 o 
 -17  23   5        2.23       10.31     29.89 o 
 -14  23   5     2647.53     2413.47     72.95 o 
 -11  23   5       50.64       35.27     18.88 o 
  -8  23   5      571.42      610.58     36.72 o 
  -5  23   5      154.51      164.95     28.11 o 
  -2  23   5       21.56       29.08     24.59 o 
   1  23   5      462.43      456.74     37.98 o 
 -22  24   5      599.51      682.79     68.93 o 
 -19  24   5      200.78      222.59     35.78 o 
 -16  24   5     1355.98     1383.15     66.65 o 
 -13  24   5     1019.59      931.65     53.83 o 
 -10  24   5       19.78       25.62     19.53 o 
  -7  24   5       14.56       34.06     30.67 o 
  -4  24   5     2310.28     2367.90     73.83 o 
  -1  24   5     1593.27     1796.89     68.99 o 
 -21  25   5      147.35      173.23     35.87 o 
 -18  25   5        9.83        7.64     48.17 o 
 -15  25   5       13.34       40.60     26.86 o 
 -12  25   5      226.20      230.14     28.41 o 
  -9  25   5      405.83      389.63     33.31 o 
  -6  25   5      233.84      326.10     42.82 o 
  -3  25   5       86.43       93.75     31.98 o 
 -20  26   5      343.38      330.11     43.11 o 
 -17  26   5      289.10      279.98     38.52 o 
 -14  26   5      988.36     1100.71     60.08 o 
 -11  26   5      313.09      305.86     32.50 o 
  -8  26   5      926.87     1090.68     63.96 o 
  -5  26   5        0.09       -0.36     29.63 o 
 -19  27   5      147.95      262.58     40.61 o 
 -16  27   5      709.24      843.88     58.20 o 
 -13  27   5       93.05      197.77     37.56 o 
 -10  27   5      156.49      158.43     35.16 o 
   0   0   6    11024.66    13121.92    395.37 o 
   1   1   6      997.55     1108.33     59.21 o 
  -1   2   6     1609.95     1607.50    115.50 o 
   2   2   6      531.91      336.17     20.93 o 
  -3   3   6     2247.42     2275.83     38.72 o 
   0   3   6     3954.25     4141.96     80.56 o 
   3   3   6     2395.52     2379.06    113.84 o 
  -5   4   6      586.28      564.05     27.48 o 
  -2   4   6      174.56      218.06     34.03 o 
   1   4   6     3073.40     3064.02     55.22 o 
   4   4   6     2455.51     2668.75     50.08 o 
  -7   5   6      106.69       64.28      9.17 o 
  -4   5   6      857.42      934.43     21.18 o 
  -1   5   6     5236.62     5016.56    123.54 o 
   2   5   6       29.98       35.63     15.53 o 
   5   5   6      101.82       83.53     19.06 o 
  -9   6   6     4393.69     4577.20     94.67 o 
  -6   6   6      237.92      328.85     12.50 o 
  -3   6   6       32.92       46.78     10.91 o 
   0   6   6      926.08      891.03     33.89 o 
   3   6   6       26.67       16.99     11.37 o 
   6   6   6      676.98      729.62     42.01 o 
 -11   7   6      266.19      243.95     26.22 o 
  -8   7   6      625.89      705.05     65.88 o 
  -5   7   6      185.74      190.97     13.56 o 
  -2   7   6     3473.83     3940.20    117.23 o 
   1   7   6     1481.33     1577.29     40.95 o 
   4   7   6      762.51      678.48     39.41 o 
   7   7   6       58.45       53.03     21.38 o 
 -13   8   6      209.80      179.39     25.70 o 
 -10   8   6     1250.88     1108.45     38.42 o 
  -7   8   6      544.30      524.88     19.78 o 
  -4   8   6      351.99      258.61     15.34 o 
  -1   8   6     3933.68     3590.76     79.78 o 
   2   8   6     7200.94     6766.29    127.54 o 
   5   8   6      120.67       99.83     22.38 o 
   8   8   6        3.15      -14.79     19.23 o 
 -15   9   6      632.41      690.53     43.41 o 
 -12   9   6       64.29       32.83     18.66 o 
  -9   9   6        8.02       -0.91     13.29 o 
  -6   9   6     2042.32     2000.21     42.68 o 
  -3   9   6      262.70      287.60     25.07 o 
   0   9   6     5063.27     5282.72    103.99 o 
   3   9   6     3403.96     3067.51     90.96 o 
   6   9   6       17.25       29.84     21.53 o 
   9   9   6     1544.39     1554.52     82.75 o 
 -17  10   6     3461.79     3244.57    100.86 o 
 -14  10   6      621.30      600.50     53.33 o 
 -11  10   6     1057.73     1000.85     37.63 o 
  -8  10   6     1609.03     1665.80     48.06 o 
  -5  10   6     4621.78     4491.49     79.40 o 
  -2  10   6     5072.17     4887.62     97.96 o 
   1  10   6       66.48       59.45     20.46 o 
   4  10   6     1304.87     1459.47     60.69 o 
   7  10   6      531.27      532.27     42.81 o 
  10  10   6      305.46      320.69     41.34 o 
 -19  11   6       56.22       34.20     23.93 o 
 -16  11   6       48.76       -4.52     20.19 o 
 -13  11   6       69.42       32.97     21.60 o 
 -10  11   6       23.10       22.64     15.60 o 
  -7  11   6     3358.16     3378.28     63.66 o 
  -4  11   6     1140.94     1001.72     64.99 o 
  -1  11   6     6102.20     6086.13    119.00 o 
   2  11   6      176.70      167.95     26.91 o 
   5  11   6     1448.89     1363.03     61.04 o 
   8  11   6      588.83      541.56     51.70 o 
  11  11   6      409.48      406.96     42.77 o 
 -21  12   6      649.26      702.93     50.32 o 
 -18  12   6      597.70      504.02     42.49 o 
 -15  12   6       78.37      113.65     39.26 o 
 -12  12   6       29.86       16.41     14.65 o 
  -9  12   6     1315.01     1149.62     40.97 o 
  -6  12   6     2369.42     2377.97     50.34 o 
  -3  12   6     4603.22     4313.05    123.25 o 
   0  12   6      987.64      939.14     87.54 o 
   3  12   6     4345.66     4680.72    128.94 o 
   6  12   6     2288.52     2408.11    123.19 o 
   9  12   6     1702.54     1843.14    125.45 o 
  12  12   6      521.12      459.03     47.12 o 
 -23  13   6      201.20      151.45     33.36 o 
 -20  13   6       96.55       80.05     26.57 o 
 -17  13   6      165.37      160.99     28.76 o 
 -14  13   6      257.37      246.34     30.08 o 
 -11  13   6      221.02      116.52     27.19 o 
  -8  13   6        1.13       18.21     14.28 o 
  -5  13   6       38.12       83.24     16.95 o 
  -2  13   6      318.55      373.62     24.42 o 
   1  13   6     2489.61     2440.08     81.96 o 
   4  13   6     1406.45     1539.77     66.40 o 
   7  13   6     3785.66     3631.50    114.28 o 
  10  13   6      882.27      970.32     91.82 o 
  13  13   6      997.51     1046.10     65.73 o 
 -25  14   6       18.42       -2.63     27.02 o 
 -22  14   6      101.39      109.13     30.99 o 
 -19  14   6      429.53      264.51     34.79 o 
 -16  14   6      723.08      662.64     44.45 o 
 -13  14   6      418.94      331.87     28.44 o 
 -10  14   6     1407.64     1420.47     52.76 o 
  -7  14   6     9155.55     8793.57    143.44 o 
  -4  14   6      793.45      910.83     31.78 o 
  -1  14   6     2005.77     2254.38     77.04 o 
   2  14   6     5228.74     5197.11    170.32 o 
   5  14   6        5.62       19.82     24.59 o 
   8  14   6      326.74      314.93     40.15 o 
  11  14   6      135.71      127.69     39.38 o 
 -24  15   6      139.88      127.59     32.78 o 
 -21  15   6      762.64      774.02     52.72 o 
 -18  15   6     1307.97     1321.59     63.08 o 
 -15  15   6      478.91      558.12     41.22 o 
 -12  15   6     1128.01     1149.46     51.63 o 
  -9  15   6     4802.37     4323.02     96.56 o 
  -6  15   6     3003.50     2749.03     81.00 o 
  -3  15   6     8341.14     8153.76    136.46 o 
   0  15   6      996.54     1028.17     81.90 o 
   3  15   6     5900.19     5817.21    157.00 o 
   6  15   6     1320.63     1401.99     75.47 o 
   9  15   6     3692.82     3790.92    124.35 o 
 -26  16   6       80.52       44.02     31.79 o 
 -23  16   6       10.62       29.68     27.50 o 
 -20  16   6      235.82      221.41     34.86 o 
 -17  16   6      111.19       70.93     25.67 o 
 -14  16   6     1255.70     1177.77    105.60 o 
 -11  16   6        4.68       -0.72     14.99 o 
  -8  16   6     1605.24     1494.78     80.33 o 
  -5  16   6     1650.05     1488.24     72.07 o 
  -2  16   6      765.34      796.74     38.91 o 
   1  16   6     2803.62     3023.01     98.72 o 
   4  16   6       90.15       99.59     29.04 o 
   7  16   6        1.22       36.53     28.51 o 
  10  16   6        1.09      -28.56     26.26 o 
 -25  17   6      111.00       96.45     33.50 o 
 -22  17   6      233.10      166.86     33.37 o 
 -19  17   6      173.64      163.83     46.25 o 
 -16  17   6     1401.82     1354.59     61.79 o 
 -13  17   6        3.22       11.09     16.64 o 
 -10  17   6     1596.37     1196.85     89.35 o 
  -7  17   6     1660.96     1608.03     52.01 o 
  -4  17   6     2440.36     2535.06     57.48 o 
  -1  17   6     2435.92     2239.08     65.69 o 
   2  17   6        1.75        9.81     23.97 o 
   5  17   6      620.88      548.65     56.86 o 
   8  17   6      342.58      344.59     43.94 o 
 -24  18   6      244.75      200.03     38.00 o 
 -21  18   6       97.87       48.29     26.27 o 
 -18  18   6     1371.70     1371.44     64.25 o 
 -15  18   6      288.29      300.20     34.18 o 
 -12  18   6       64.06       52.86     18.23 o 
  -9  18   6     2922.74     2600.64     70.31 o 
  -6  18   6      422.75      369.23     20.88 o 
  -3  18   6        1.74        1.96     16.16 o 
   0  18   6       24.34       30.65     17.99 o 
   3  18   6       35.32       84.75     28.38 o 
   6  18   6      363.74      369.95     79.02 o 
 -26  19   6       29.37       23.08     49.54 o 
 -23  19   6      275.32      246.65     38.38 o 
 -20  19   6      105.01       96.19     28.81 o 
 -17  19   6     1497.98     1377.15     64.16 o 
 -14  19   6      966.12      860.36     40.65 o 
 -11  19   6     4036.21     3658.85     90.41 o 
  -8  19   6      146.05      150.43     26.45 o 
  -5  19   6        6.74       14.03     16.14 o 
  -2  19   6      150.53      129.61     22.33 o 
   1  19   6      319.54      270.27     39.48 o 
   4  19   6      402.58      456.61     74.82 o 
   7  19   6        2.88       -5.86     67.07 o 
 -25  20   6      240.82      178.83     37.92 o 
 -22  20   6      641.29      644.95     51.53 o 
 -19  20   6        0.09      -16.59     29.46 o 
 -16  20   6       62.70       83.77     26.42 o 
 -13  20   6     2553.13     2230.84    108.97 o 
 -10  20   6       12.63       37.26     18.04 o 
  -7  20   6     1343.73     1261.66     56.12 o 
  -4  20   6      313.32      323.61     28.83 o 
  -1  20   6       11.81        7.84     17.79 o 
   2  20   6        1.18        1.63     35.78 o 
   5  20   6     1269.97     1191.49     67.58 o 
 -24  21   6      568.15      604.23     55.34 o 
 -21  21   6     1475.69     1730.76     77.72 o 
 -18  21   6      157.41      139.78     31.06 o 
 -15  21   6      511.35      544.13     69.02 o 
 -12  21   6      224.37      219.08     26.99 o 
  -9  21   6      302.95      261.38     36.43 o 
  -6  21   6       43.25       36.19     34.45 o 
  -3  21   6       73.47       81.51     26.32 o 
   0  21   6     1282.97     1346.50     54.87 o 
   3  21   6      201.46      258.69     39.19 o 
 -23  22   6      256.08      231.17     40.13 o 
 -20  22   6        2.23       12.37     28.23 o 
 -17  22   6       68.66       81.90     27.93 o 
 -14  22   6     2301.89     2121.89    151.17 o 
 -11  22   6     1707.41     1722.59     62.15 o 
  -8  22   6        6.43       11.62     17.26 o 
  -5  22   6      928.88      968.56     57.86 o 
  -2  22   6       51.97      100.14     23.62 o 
   1  22   6      445.76      593.49     53.28 o 
 -22  23   6       13.16       43.00     29.89 o 
 -19  23   6       47.15       42.93     27.21 o 
 -16  23   6      333.12      237.81     35.04 o 
 -13  23   6      155.89      195.26     43.90 o 
 -10  23   6      447.22      430.91     33.94 o 
  -7  23   6      391.80      443.52     45.99 o 
  -4  23   6     1509.24     1656.78     60.23 o 
  -1  23   6      262.50      285.30     32.09 o 
 -21  24   6      162.60      159.70     36.47 o 
 -18  24   6      630.47      499.07     55.48 o 
 -15  24   6      298.77      397.01     42.47 o 
 -12  24   6      838.92      705.15     41.60 o 
  -9  24   6     1011.40     1069.25     61.26 o 
  -6  24   6       26.17       16.68     26.42 o 
  -3  24   6       10.20       75.74     23.20 o 
 -20  25   6     1491.94     1489.74     75.76 o 
 -17  25   6      192.34      171.05     33.68 o 
 -14  25   6      470.22      453.76     44.93 o 
 -11  25   6       73.12       29.71     21.21 o 
  -8  25   6       26.92      -13.38     24.33 o 
  -5  25   6      605.73      608.49     54.37 o 
 -19  26   6        3.19       12.63     27.58 o 
 -16  26   6       52.92       21.79     26.73 o 
 -13  26   6      335.41      309.65     38.23 o 
 -10  26   6        2.11        6.88     27.00 o 
  -7  26   6        1.67       -7.70     26.76 o 
  -1   1   7      363.46      233.75     30.47 o 
  -3   2   7      112.44      132.69     12.63 o 
   0   2   7       18.06        8.12      8.27 o 
  -5   3   7      673.45      743.55     24.10 o 
  -2   3   7     1746.78     1877.08     35.53 o 
   1   3   7      172.85      187.87     17.71 o 
  -7   4   7     1583.96     1750.87     53.67 o 
  -4   4   7      442.51      476.48     16.83 o 
  -1   4   7      815.25      730.77     26.65 o 
   2   4   7      834.82      903.35     26.59 o 
  -9   5   7      119.38       82.41     15.31 o 
  -6   5   7     1868.02     2090.14     60.91 o 
  -3   5   7      561.44      595.58     22.28 o 
   0   5   7        9.20       15.43      9.27 o 
   3   5   7       11.59       17.76     16.93 o 
 -11   6   7      643.62      746.66     42.05 o 
  -8   6   7      296.63      354.59     68.39 o 
  -5   6   7      153.71      152.82     14.26 o 
  -2   6   7     2188.61     2341.17     42.05 o 
   1   6   7      386.50      402.07     24.82 o 
   4   6   7      151.66       84.14     24.89 o 
 -13   7   7       31.82       17.44     19.49 o 
 -10   7   7       62.32       70.37     16.15 o 
  -7   7   7     1583.05     1593.64     46.67 o 
  -4   7   7     4149.89     4054.14     72.81 o 
  -1   7   7      862.27      743.11     34.81 o 
   2   7   7      900.40      871.83    132.40 o 
   5   7   7      144.75      178.43     44.85 o 
 -15   8   7       52.70       47.12     21.75 o 
 -12   8   7       82.62       54.18     20.99 o 
  -9   8   7     5720.13     5409.81    135.63 o 
  -6   8   7       46.01       56.47     11.72 o 
  -3   8   7     2317.31     2242.26     47.85 o 
   0   8   7     8491.33     8760.21    161.88 o 
   3   8   7     1431.13     1181.69     53.70 o 
   6   8   7      189.00      186.64     27.85 o 
 -17   9   7      135.86      127.37     27.54 o 
 -14   9   7       47.44       22.94     21.01 o 
 -11   9   7     1775.00     1761.37     52.18 o 
  -8   9   7     1386.52     1265.01     46.24 o 
  -5   9   7      432.09      398.45     21.23 o 
  -2   9   7      296.93      332.94     19.14 o 
   1   9   7       65.05       69.07     21.44 o 
   4   9   7      633.31      638.44     44.28 o 
   7   9   7        2.14       -2.91     21.50 o 
 -19  10   7      303.89      273.32     36.12 o 
 -16  10   7      368.19      313.52     34.31 o 
 -13  10   7      205.16      174.50     26.95 o 
 -10  10   7     2987.90     2966.04     88.12 o 
  -7  10   7     1573.83     1590.61     48.09 o 
  -4  10   7      999.83     1076.92     54.99 o 
  -1  10   7     3038.07     2997.45     68.87 o 
   2  10   7    10967.17    11458.28    263.22 o 
   5  10   7      246.95      313.97     34.53 o 
   8  10   7      256.12      287.44     45.31 o 
 -21  11   7      853.15      616.16     72.68 o 
 -18  11   7        0.62       -7.21     21.89 o 
 -15  11   7     2106.63     1729.55     68.17 o 
 -12  11   7     1909.97     1460.06     48.56 o 
  -9  11   7       42.09       12.56     14.73 o 
  -6  11   7     1701.49     1717.28     85.31 o 
  -3  11   7      917.07     1024.31     45.54 o 
   0  11   7     9222.20     9675.33    302.35 o 
   3  11   7     9776.47     9618.84    229.32 o 
   6  11   7     2778.01     2660.13     92.47 o 
   9  11   7      462.89      452.59     45.26 o 
 -23  12   7     1172.09     1112.19     65.13 o 
 -20  12   7      362.36      394.04     41.82 o 
 -17  12   7       21.51        0.65     20.70 o 
 -14  12   7        8.07        9.01     19.85 o 
 -11  12   7       13.87        5.08     15.89 o 
  -8  12   7      169.00      141.96     23.40 o 
  -5  12   7     8254.04     7881.14    152.06 o 
  -2  12   7     1502.27     1643.45     76.34 o 
   1  12   7      939.98      961.78     96.45 o 
   4  12   7      319.59      367.89     38.61 o 
   7  12   7       65.86       31.84     25.97 o 
  10  12   7      102.57      105.96     43.94 o 
 -25  13   7      103.81       93.33     34.03 o 
 -22  13   7       42.80       42.89     28.77 o 
 -19  13   7       61.23       58.86     25.09 o 
 -16  13   7      412.87      364.28     36.58 o 
 -13  13   7      675.84      591.53     33.01 o 
 -10  13   7      110.22      146.99     20.85 o 
  -7  13   7      669.87      597.79     32.12 o 
  -4  13   7      936.16      949.32     38.40 o 
  -1  13   7    10273.70    10056.89    235.59 o 
   2  13   7      180.48      273.38     34.38 o 
   5  13   7     2071.34     2098.97     81.57 o 
   8  13   7      364.20      438.25     45.61 o 
  11  13   7      722.20      717.83     58.89 o 
 -24  14   7      228.47      229.52     47.73 o 
 -21  14   7        9.34       -4.08     24.42 o 
 -18  14   7       28.30        2.33     21.59 o 
 -15  14   7      176.28      208.61     30.56 o 
 -12  14   7     1871.63     1477.69     87.20 o 
  -9  14   7      461.90      348.48     27.07 o 
  -6  14   7      729.44      587.99     80.88 o 
  -3  14   7      174.75       96.43     19.45 o 
   0  14   7        1.36       44.05     24.45 o 
   3  14   7      506.95      589.89     48.93 o 
   6  14   7     1734.92     1766.23     77.01 o 
   9  14   7       51.95       83.64     32.64 o 
 -23  15   7        1.27        2.75     26.61 o 
 -20  15   7      206.41      148.53     31.29 o 
 -17  15   7      471.14      379.54     49.02 o 
 -14  15   7      778.97      692.26     66.46 o 
 -11  15   7       16.67       -9.59     19.56 o 
  -8  15   7      358.03      291.21     25.90 o 
  -5  15   7     2393.76     2216.19     61.97 o 
  -2  15   7     1237.67     1231.91     49.63 o 
   1  15   7      297.70      317.88     37.31 o 
   4  15   7      682.06      825.46     80.59 o 
   7  15   7      179.44      238.24     38.80 o 
  10  15   7      142.49      143.87     37.16 o 
 -25  16   7      278.43      234.61     43.89 o 
 -22  16   7       51.82       66.23     29.67 o 
 -19  16   7        1.29       29.81     43.22 o 
 -16  16   7      118.33      142.34     29.78 o 
 -13  16   7      302.75      249.91     25.99 o 
 -10  16   7       10.42       -9.26     15.98 o 
  -7  16   7     7682.32     7428.07    150.28 o 
  -4  16   7     3476.78     3149.70     79.42 o 
  -1  16   7        9.24       11.93     17.43 o 
   2  16   7       40.66       18.21     24.90 o 
   5  16   7      422.33      469.17     70.63 o 
   8  16   7        0.02        6.05     28.94 o 
 -24  17   7      527.62      480.58     75.82 o 
 -21  17   7      126.56      142.79     33.50 o 
 -18  17   7     1277.07     1148.81     60.33 o 
 -15  17   7      301.89      301.10     42.52 o 
 -12  17   7       59.18       60.80     37.01 o 
  -9  17   7     1026.35      993.45     51.17 o 
  -6  17   7      267.51      237.52     34.99 o 
  -3  17   7       75.44      120.58     21.80 o 
   0  17   7        9.00       25.55     19.02 o 
   3  17   7     1983.60     2165.25     86.30 o 
   6  17   7      198.02      165.34     36.00 o 
 -23  18   7       18.04       -2.41     27.45 o 
 -20  18   7      101.83      113.79     30.73 o 
 -17  18   7      593.47      506.68     44.15 o 
 -14  18   7      101.42       95.53     21.17 o 
 -11  18   7      219.67      202.10     39.70 o 
  -8  18   7        2.30        4.98     15.83 o 
  -5  18   7      542.75      510.96     75.93 o 
  -2  18   7       27.81       38.06     18.67 o 
   1  18   7     1020.33     1068.78     62.80 o 
   4  18   7      525.92      439.20     50.23 o 
 -22  19   7      306.30      264.65     39.93 o 
 -19  19   7      455.61      408.92     42.80 o 
 -16  19   7        5.14       21.62     24.44 o 
 -13  19   7      202.72      206.65     29.93 o 
 -10  19   7     1478.08     1283.33     49.66 o 
  -7  19   7       88.23      210.78     62.77 o 
  -4  19   7       20.10       23.02     23.01 o 
  -1  19   7      345.85      301.12     31.73 o 
   2  19   7        3.73        6.63     26.41 o 
   5  19   7      416.00      365.88     45.03 o 
 -24  20   7      128.20       66.52     39.58 o 
 -21  20   7     1480.18     1541.57     75.62 o 
 -18  20   7      101.71      121.66     30.46 o 
 -15  20   7      876.89      866.41     76.29 o 
 -12  20   7       37.64       63.94     20.71 o 
  -9  20   7     1456.22     1374.79     61.31 o 
  -6  20   7      129.30      109.14     29.53 o 
  -3  20   7        7.92       16.40     24.81 o 
   0  20   7      259.13      285.84     41.52 o 
   3  20   7     1319.71     1445.34     74.87 o 
 -23  21   7      186.18      195.09     39.35 o 
 -20  21   7       19.14       29.11     27.38 o 
 -17  21   7       64.89       74.89     28.24 o 
 -14  21   7      532.75      390.80     39.43 o 
 -11  21   7      218.50      216.05     27.20 o 
  -8  21   7       10.78      -12.52     24.70 o 
  -5  21   7       65.09       50.00     27.09 o 
  -2  21   7     1276.02     1491.55     57.49 o 
   1  21   7      675.17      867.44     47.16 o 
 -22  22   7      529.46      699.76     83.62 o 
 -19  22   7      203.71      286.53     40.86 o 
 -16  22   7       25.61       22.02     24.36 o 
 -13  22   7      781.84      687.45     53.01 o 
 -10  22   7      993.59      959.30     45.45 o 
  -7  22   7      816.35      913.68     58.03 o 
  -4  22   7      264.35      248.61     38.40 o 
  -1  22   7     1099.77     1298.13     55.93 o 
 -21  23   7      687.10      910.97     80.03 o 
 -18  23   7      111.14      129.98     32.63 o 
 -15  23   7      442.89      394.37     34.73 o 
 -12  23   7      208.83      253.56     29.92 o 
  -9  23   7      408.88      281.62     40.11 o 
  -6  23   7      146.40      130.59     34.49 o 
  -3  23   7       24.16       35.38     28.97 o 
 -20  24   7        7.32       14.15     29.59 o 
 -17  24   7      308.50      311.52     41.18 o 
 -14  24   7        8.09       49.49     26.15 o 
 -11  24   7      634.19      645.29     56.36 o 
  -8  24   7      367.11      504.41     49.75 o 
  -5  24   7       59.77       80.28     32.81 o 
 -16  25   7       38.64       90.15     40.52 o 
 -13  25   7      463.34      537.79     41.11 o 
 -10  25   7       78.50      137.38     36.51 o 
   0   1   8     6029.94     5748.49    248.77 o 
  -2   2   8     1164.61     1090.22     27.28 o 
   1   2   8     1215.94     1257.12     33.37 o 
  -4   3   8      362.86      352.39     17.09 o 
  -1   3   8      463.95      566.52     35.85 o 
   2   3   8      633.84      670.99     84.36 o 
  -6   4   8      327.01      308.50     25.07 o 
  -3   4   8      900.50      896.33     24.79 o 
   0   4   8      893.03      781.80     33.34 o 
   3   4   8      936.09     1006.83     36.94 o 
  -8   5   8       10.95       -5.67     13.23 o 
  -5   5   8      789.28      829.73     34.08 o 
  -2   5   8      270.79      273.02     24.77 o 
   1   5   8      642.60      511.95     48.99 o 
   4   5   8       75.41       69.64     21.05 o 
 -10   6   8       18.17        6.19     19.03 o 
  -7   6   8     1408.79     1399.46     45.00 o 
  -4   6   8     7178.43     7283.62    120.11 o 
  -1   6   8     8388.07     8409.21    134.51 o 
   2   6   8      261.87      350.88     33.16 o 
   5   6   8     1101.45     1134.28     52.67 o 
 -12   7   8     1040.67      765.76     45.59 o 
  -9   7   8      224.49      190.88     20.99 o 
  -6   7   8        4.62       -4.92     13.94 o 
  -3   7   8     4370.16     4503.53     81.56 o 
   0   7   8    14405.60    14092.64    311.21 o 
   3   7   8     1025.16      881.57     47.37 o 
   6   7   8       91.88       68.86     23.59 o 
 -14   8   8      738.15      493.55     44.94 o 
 -11   8   8       40.63       43.58     20.60 o 
  -8   8   8      610.97      478.72     35.39 o 
  -5   8   8       15.53       15.83     14.40 o 
  -2   8   8      997.00      951.70     68.21 o 
   1   8   8      420.59      587.12     41.20 o 
   4   8   8     2152.36     2220.14     78.13 o 
   7   8   8      426.96      452.66     72.08 o 
 -16   9   8        2.26      -25.02     20.93 o 
 -13   9   8       71.34      168.03     60.62 o 
 -10   9   8       52.82       68.25     16.79 o 
  -7   9   8     2128.05     2158.20     59.65 o 
  -4   9   8     5537.19     5670.99     99.18 o 
  -1   9   8       66.84       55.73     25.50 o 
   2   9   8     3336.49     3270.54    109.83 o 
   5   9   8     1957.37     1923.22     74.77 o 
   8   9   8      177.70      171.40     31.41 o 
 -18  10   8      397.88      344.97     63.73 o 
 -15  10   8      552.22      487.60     87.17 o 
 -12  10   8       33.54       18.17     19.91 o 
  -9  10   8       61.88       73.23     27.06 o 
  -6  10   8      985.75     1091.57     49.73 o 
  -3  10   8     2602.65     2728.72     57.79 o 
   0  10   8     2187.13     2149.19     74.85 o 
   3  10   8      670.11      745.30     48.23 o 
   6  10   8      698.71      559.02     64.24 o 
   9  10   8      554.54      494.84    114.66 o 
 -20  11   8        0.98        5.52     25.56 o 
 -17  11   8        2.57      -22.29     31.23 o 
 -14  11   8      952.11      778.26     95.97 o 
 -11  11   8       86.17      110.17     19.57 o 
  -8  11   8      552.83      402.55     28.22 o 
  -5  11   8       27.19       14.57     13.62 o 
  -2  11   8     3061.74     3197.22     78.53 o 
   1  11   8      314.69      306.82     34.25 o 
   4  11   8      655.82      785.99     54.12 o 
   7  11   8        0.96       42.69     26.80 o 
  10  11   8      937.65      998.72     61.35 o 
 -22  12   8      315.32      312.55     42.34 o 
 -19  12   8     1045.78      945.51     76.57 o 
 -16  12   8     1249.63     1019.21     54.72 o 
 -13  12   8     1552.72     1555.94     64.93 o 
 -10  12   8        7.49      -19.52     13.02 o 
  -7  12   8      834.92      888.06     38.31 o 
  -4  12   8     1919.15     1860.44     54.20 o 
  -1  12   8      378.02      308.08     27.05 o 
   2  12   8     3621.15     3538.64    108.46 o 
   5  12   8      474.06      428.00     42.70 o 
   8  12   8      203.04      183.38     36.41 o 
  11  12   8      207.20      172.85     37.38 o 
 -24  13   8        0.31        6.03     29.43 o 
 -21  13   8        0.17       -2.28     25.58 o 
 -18  13   8        7.50       19.19     23.40 o 
 -15  13   8      246.64      251.20     36.36 o 
 -12  13   8      568.15      481.53     32.90 o 
  -9  13   8       60.41       50.09     17.33 o 
  -6  13   8     1234.60     1099.27     54.72 o 
  -3  13   8     1661.43     1755.33     55.19 o 
   0  13   8     2309.41     2371.68     83.69 o 
   3  13   8     2040.67     2009.42     79.98 o 
   6  13   8      247.37      201.79     47.15 o 
   9  13   8      194.05      201.64     38.02 o 
 -23  14   8       94.59       93.11     33.69 o 
 -20  14   8      834.18      862.52     57.47 o 
 -17  14   8       51.58       26.20     28.23 o 
 -14  14   8      322.73      293.86     34.36 o 
 -11  14   8     1208.26     1092.37     44.96 o 
  -8  14   8        9.55        5.61     15.66 o 
  -5  14   8       53.93       27.45     22.45 o 
  -2  14   8     1694.94     1731.79     56.72 o 
   1  14   8        3.84        4.13     24.20 o 
   4  14   8      652.40      582.88     66.54 o 
   7  14   8      216.04      222.59     37.92 o 
  10  14   8      327.57      343.82     60.93 o 
 -22  15   8       86.36       71.65     30.28 o 
 -19  15   8      215.94      203.08     33.62 o 
 -16  15   8        3.53       15.90     23.23 o 
 -13  15   8      806.76      677.36     61.76 o 
 -10  15   8      161.99      204.07     43.22 o 
  -7  15   8      452.77      499.43     29.11 o 
  -4  15   8      339.32      393.35     40.24 o 
  -1  15   8      872.31      844.71     42.14 o 
   2  15   8      266.29      344.52     40.68 o 
   5  15   8     1562.57     1617.75     75.84 o 
   8  15   8     1709.22     1751.28    135.60 o 
 -21  16   8      128.92      109.07     31.56 o 
 -18  16   8       40.46       37.72     26.44 o 
 -15  16   8      498.22      537.91     45.24 o 
 -12  16   8      769.47      770.66     58.67 o 
  -9  16   8      657.34      685.18     37.50 o 
  -6  16   8      726.86      655.53     47.49 o 
  -3  16   8        8.98       17.83     24.16 o 
   0  16   8      161.34      189.73     26.60 o 
   3  16   8       74.17       60.18     29.29 o 
   6  16   8      119.27      127.75     44.51 o 
 -23  17   8      573.60      528.54     65.64 o 
 -20  17   8      339.21      391.68     44.61 o 
 -17  17   8        0.05       39.48     25.45 o 
 -14  17   8       55.13       33.63     18.74 o 
 -11  17   8      379.79      332.97     29.74 o 
  -8  17   8      107.10      105.64     20.93 o 
  -5  17   8       35.33       43.37     25.11 o 
  -2  17   8       52.36        8.23     23.58 o 
   1  17   8      404.92      364.47     41.61 o 
   4  17   8       55.89       49.32     39.67 o 
 -22  18   8       29.88        3.79     42.78 o 
 -19  18   8       90.58      125.52     31.31 o 
 -16  18   8      291.80      234.22     34.71 o 
 -13  18   8      581.82      508.92     41.74 o 
 -10  18   8       71.70      100.07     21.21 o 
  -7  18   8       59.56       61.87     26.78 o 
  -4  18   8        4.62       -4.70     22.77 o 
  -1  18   8     1102.67     1218.83     61.87 o 
   2  18   8      738.83      732.39     69.89 o 
   5  18   8      240.48      248.39     42.36 o 
 -21  19   8      741.49      743.40     56.65 o 
 -18  19   8      382.21      489.65     47.28 o 
 -15  19   8      574.74      726.37     49.43 o 
 -12  19   8      110.02       52.26     20.00 o 
  -9  19   8     1016.74      887.76     56.68 o 
  -6  19   8      137.30      176.25     38.37 o 
  -3  19   8     1307.70     1548.59     73.85 o 
   0  19   8      177.39      199.46     28.47 o 
   3  19   8      488.14      467.56     50.17 o 
 -20  20   8      507.84      510.18     49.88 o 
 -17  20   8      460.17      475.84     46.71 o 
 -14  20   8        3.69       12.94     18.79 o 
 -11  20   8       82.98       42.04     19.80 o 
  -8  20   8     1415.97     1388.53     69.04 o 
  -5  20   8       54.35       35.19     28.05 o 
  -2  20   8        3.37      -29.91     24.54 o 
   1  20   8     1218.63     1390.07     81.69 o 
 -19  21   8      153.52      206.59     36.88 o 
 -16  21   8       12.89        6.89     25.67 o 
 -13  21   8      115.44      157.97     42.90 o 
 -10  21   8        0.00       13.73     47.36 o 
  -7  21   8        0.25      -19.81     24.73 o 
  -4  21   8        3.31        8.18     26.67 o 
  -1  21   8      301.61      310.86     43.45 o 
 -18  22   8      738.29      988.20     61.75 o 
 -15  22   8      168.40      160.57     27.79 o 
 -12  22   8      190.72      164.63     30.47 o 
  -9  22   8      438.81      351.84     43.33 o 
  -6  22   8       14.85      -14.28     26.26 o 
  -3  22   8      124.30      156.88     47.37 o 
 -17  23   8      374.04      372.93     43.93 o 
 -14  23   8      100.29       79.91     27.55 o 
 -11  23   8      425.76      328.57     44.94 o 
  -8  23   8        8.14      -16.33     26.60 o 
  -5  23   8       51.36       25.83     32.42 o 
 -13  24   8      103.31       31.77     31.03 o 
 -10  24   8       33.86      -13.92     27.15 o 
   0   0   9    11496.99    11723.20    257.77 o 
   1   1   9     1518.22     1370.62     40.69 o 
  -1   2   9      573.01      695.14     27.58 o 
   2   2   9     1267.90     1295.91     61.94 o 
  -3   3   9     1065.09     1061.17     28.66 o 
   0   3   9       17.13       32.52     12.62 o 
   3   3   9     1784.27     1768.55     62.39 o 
  -5   4   9      172.28      148.76     20.12 o 
  -2   4   9     1658.87     1590.63     46.30 o 
   1   4   9        2.41       31.00     14.66 o 
   4   4   9      232.83      183.39     20.66 o 
  -7   5   9      140.83      240.74     29.71 o 
  -4   5   9     2879.09     2826.12     69.39 o 
  -1   5   9      379.00      489.60     32.06 o 
   2   5   9        0.13       -4.73     13.72 o 
   5   5   9       10.76        2.09     22.92 o 
  -9   6   9        1.08        0.58     19.07 o 
  -6   6   9     2010.58     2094.42     59.02 o 
  -3   6   9      113.08      135.35     19.24 o 
   0   6   9     1002.88      952.79    109.70 o 
   3   6   9        0.25      -18.76     17.90 o 
   6   6   9      470.48      422.01     38.66 o 
 -11   7   9     2638.65     2580.24     86.53 o 
  -8   7   9       94.19       85.72     21.73 o 
  -5   7   9     4696.53     4652.23    101.28 o 
  -2   7   9      584.39      588.26     26.95 o 
   1   7   9      771.15      786.95     45.32 o 
   4   7   9        2.92       17.28     21.45 o 
   7   7   9     1981.78     2015.55     78.02 o 
 -13   8   9       43.42       20.01     23.80 o 
 -10   8   9     2516.69     2308.87     64.32 o 
  -7   8   9      673.08      534.87     31.69 o 
  -4   8   9     4995.68     4466.78    224.43 o 
  -1   8   9       77.97       36.64     22.53 o 
   2   8   9       55.74       45.54     27.49 o 
   5   8   9     1679.81     1650.07    116.61 o 
   8   8   9      288.88      246.04     40.39 o 
 -15   9   9     1399.26     1266.60     74.20 o 
 -12   9   9     1386.19     1308.91     89.67 o 
  -9   9   9      193.36      286.79     30.81 o 
  -6   9   9      258.39      257.66     24.39 o 
  -3   9   9     1616.70     1805.97     69.30 o 
   0   9   9      166.33      142.24     40.73 o 
   3   9   9     1017.95     1130.41     56.22 o 
   6   9   9      190.59      207.49     33.39 o 
   9   9   9     1575.80     1565.90     73.98 o 
 -17  10   9       68.76       88.09     29.70 o 
 -14  10   9      389.81      333.79     70.41 o 
 -11  10   9      706.92      647.56     34.88 o 
  -8  10   9     1940.72     1893.86     68.20 o 
  -5  10   9      788.64      692.88     96.12 o 
  -2  10   9      531.48      599.91     61.61 o 
   1  10   9     1682.12     1480.64     64.65 o 
   4  10   9      223.42      201.45     34.84 o 
   7  10   9      183.72      160.87     32.81 o 
  10  10   9        2.76       -1.07     33.38 o 
 -19  11   9      884.48      823.22     56.16 o 
 -16  11   9        1.24       -5.68     23.04 o 
 -13  11   9      695.28      693.19     46.15 o 
 -10  11   9      174.35      175.71     61.91 o 
  -7  11   9      266.02      225.89     24.11 o 
  -4  11   9     2080.91     1937.89     74.53 o 
  -1  11   9       52.85       18.44     17.88 o 
   2  11   9       66.15       42.29     26.07 o 
   5  11   9      198.73      253.15     52.84 o 
   8  11   9       59.61      103.43     32.91 o 
  11  11   9     1162.06     1372.21     75.51 o 
 -21  12   9       79.25       70.55     31.99 o 
 -18  12   9      325.98      362.44     82.14 o 
 -15  12   9      407.58      335.29     56.61 o 
 -12  12   9        8.49       -1.97     16.09 o 
  -9  12   9     2043.29     1767.03     61.61 o 
  -6  12   9       51.14       50.31     23.74 o 
  -3  12   9      168.76      183.23     29.84 o 
   0  12   9       35.29       65.41     26.59 o 
   3  12   9     1661.72     1551.89     70.79 o 
   6  12   9       28.42        8.32     35.25 o 
   9  12   9        0.27       -3.82     28.35 o 
 -20  13   9       30.08       26.36     28.56 o 
 -17  13   9        0.63       -9.48     23.48 o 
 -14  13   9        0.71        2.85     22.67 o 
 -11  13   9      124.47      210.10     29.24 o 
  -8  13   9        0.00      -17.74     15.43 o 
  -5  13   9      816.40      813.45     49.93 o 
  -2  13   9      306.49      259.39     35.79 o 
   1  13   9      761.96      696.86     48.94 o 
   4  13   9      309.27      273.61     38.76 o 
   7  13   9     2074.57     2108.66     89.52 o 
 -22  14   9      458.89      534.49     72.52 o 
 -19  14   9      394.24      454.55     46.66 o 
 -16  14   9      404.38      395.61     40.60 o 
 -13  14   9       55.57       98.44     22.01 o 
 -10  14   9        9.55      -20.63     15.47 o 
  -7  14   9      215.03      198.31     32.04 o 
  -4  14   9       69.16       51.67     25.51 o 
  -1  14   9        0.67       -8.19     21.08 o 
   2  14   9       83.34       78.31     29.59 o 
   5  14   9      512.77      576.77     51.53 o 
   8  14   9      162.86      214.85     40.37 o 
 -21  15   9       10.63       22.55     28.96 o 
 -18  15   9      440.96      354.22     41.15 o 
 -15  15   9     1173.97     1117.54     67.84 o 
 -12  15   9       98.23       64.35     23.60 o 
  -9  15   9      811.61      888.63     41.44 o 
  -6  15   9      277.23      325.42     38.85 o 
  -3  15   9      240.14      250.58     35.52 o 
   0  15   9      641.53      582.83     48.44 o 
   3  15   9        5.31      -20.86     26.14 o 
   6  15   9       98.62      108.02     36.33 o 
 -20  16   9      110.37       84.95     31.68 o 
 -17  16   9       13.06       43.86     25.87 o 
 -14  16   9       21.32       31.71     19.47 o 
 -11  16   9        0.86        0.68     17.73 o 
  -8  16   9       66.57       84.22     28.61 o 
  -5  16   9        9.65        2.47     22.90 o 
  -2  16   9      126.50      200.30     66.35 o 
   1  16   9        6.90       -2.82     20.04 o 
   4  16   9      444.24      479.22     49.48 o 
 -19  17   9      258.43      241.53     38.20 o 
 -16  17   9      259.88      350.24     41.36 o 
 -13  17   9       49.61       71.21     24.80 o 
 -10  17   9        6.10        3.30     20.92 o 
  -7  17   9       54.35       42.24     26.12 o 
  -4  17   9       90.55       83.96     28.86 o 
  -1  17   9        7.60        0.95     25.59 o 
   2  17   9       92.21      119.31     34.53 o 
 -18  18   9      585.53      547.21     50.85 o 
 -15  18   9       35.64       33.15     26.05 o 
 -12  18   9      479.80      422.08     34.63 o 
  -9  18   9        2.23       32.74     25.87 o 
  -6  18   9       69.49       73.59     29.50 o 
  -3  18   9      275.22      253.30     39.06 o 
   0  18   9      220.19      240.32     39.97 o 
 -20  19   9        0.10       22.42     45.42 o 
 -17  19   9     1531.18     1641.33     76.79 o 
 -14  19   9      109.85      179.48     26.93 o 
 -11  19   9       63.89       80.91     31.49 o 
  -8  19   9      434.57      349.17     43.72 o 
  -5  19   9      241.80      234.16     38.21 o 
  -2  19   9        8.43        4.59     28.27 o 
   1  19   9      213.29      234.66     49.11 o 
 -19  20   9      225.08      328.37     56.98 o 
 -16  20   9       50.70      137.17     33.31 o 
 -13  20   9      544.32      655.09     47.30 o 
 -10  20   9      597.62      760.99     56.94 o 
  -7  20   9      736.21      807.42     86.61 o 
  -4  20   9        5.96      -36.54     24.36 o 
  -1  20   9      239.66      271.28     42.56 o 
 -15  21   9      711.83      700.45     44.46 o 
 -12  21   9       98.82      162.95     37.76 o 
  -9  21   9      152.98      143.35     34.39 o 
  -6  21   9      361.96      315.57     48.85 o 
 -14  22   9        0.76       37.51     27.26 o 
 -11  22   9       21.48       -6.32     28.05 o 
  -8  22   9       24.37       10.48     29.61 o 
  -1   1  10      944.03     1024.11     53.73 o 
  -3   2  10      141.24      143.41     21.53 o 
   0   2  10       79.90       76.92     12.72 o 
  -5   3  10      238.26      216.36     23.79 o 
  -2   3  10     5572.65     5720.21    145.43 o 
   1   3  10       77.27       61.28     20.89 o 
  -7   4  10     3898.33     3801.40     88.83 o 
  -4   4  10     1335.38     1386.04     81.49 o 
  -1   4  10     1648.83     1527.84     49.32 o 
   2   4  10        6.79       -2.82     14.17 o 
  -9   5  10     1545.97     1389.41     73.44 o 
  -6   5  10     1530.86     1639.68     52.30 o 
  -3   5  10     1288.79     1499.26    135.99 o 
   0   5  10      116.04      126.21     19.93 o 
   3   5  10     2775.14     2798.67     76.83 o 
 -11   6  10      461.85      488.01     42.04 o 
  -8   6  10       81.68       51.65     18.59 o 
  -5   6  10      167.34      196.77     38.22 o 
  -2   6  10       37.30      108.82     25.34 o 
   1   6  10       74.89       46.33     22.85 o 
   4   6  10      235.54      334.85     35.84 o 
 -13   7  10      608.97      632.44     47.55 o 
 -10   7  10      648.26      642.99     35.81 o 
  -7   7  10     1850.97     1746.77     55.84 o 
  -4   7  10      102.44      116.74     25.86 o 
  -1   7  10     1798.09     1857.38    134.14 o 
   2   7  10     2457.45     2625.88     87.86 o 
   5   7  10     1383.29     1405.33     95.38 o 
 -15   8  10        5.05       19.79     26.76 o 
 -12   8  10     1399.96     1434.17     65.97 o 
  -9   8  10     2424.03     2399.03     82.33 o 
  -6   8  10      432.91      474.43     31.90 o 
  -3   8  10      239.42      209.04     43.22 o 
   0   8  10       49.94       52.46     19.41 o 
   3   8  10      874.13      886.92     53.10 o 
   6   8  10      849.74      777.11     52.24 o 
 -17   9  10      112.34       98.02     32.09 o 
 -14   9  10       54.22       96.87     30.10 o 
 -11   9  10      219.61      196.25     25.10 o 
  -8   9  10       10.06        9.19     20.78 o 
  -5   9  10       21.28      -12.14     19.62 o 
  -2   9  10     1469.65     1426.70     64.33 o 
   1   9  10        2.73        6.11     23.70 o 
   4   9  10      255.93      247.59     34.64 o 
   7   9  10      650.26      629.02     51.87 o 
 -19  10  10       77.96       79.34     32.59 o 
 -16  10  10     1229.80     1069.90     62.03 o 
 -13  10  10      210.21      268.18     35.81 o 
 -10  10  10        3.06        2.01     24.85 o 
  -7  10  10     1065.77     1034.45     43.61 o 
  -4  10  10      170.15      126.75     28.55 o 
  -1  10  10       69.19       20.47     24.17 o 
   2  10  10      407.84      350.15     38.69 o 
   5  10  10     2460.89     2405.86     91.15 o 
   8  10  10     1132.65     1236.16     69.12 o 
 -18  11  10        0.38       19.30     27.94 o 
 -15  11  10       29.39       54.33     27.18 o 
 -12  11  10      106.29       97.84     21.65 o 
  -9  11  10      208.08      192.94     24.92 o 
  -6  11  10      174.64      222.06     33.48 o 
  -3  11  10      587.09      528.96     62.18 o 
   0  11  10      626.71      592.24     46.96 o 
   3  11  10       80.71       65.58     29.00 o 
   6  11  10       76.21      130.44     33.98 o 
   9  11  10        0.11       -6.79     30.00 o 
 -20  12  10       40.42       15.33     30.66 o 
 -17  12  10     1040.65      966.19     59.28 o 
 -14  12  10      371.24      382.02     51.49 o 
 -11  12  10       42.88       48.40     19.36 o 
  -8  12  10     1681.23     1534.73     55.46 o 
  -5  12  10        6.06       -0.11     22.84 o 
  -2  12  10      450.74      476.61     68.24 o 
   1  12  10      109.22       67.58     41.21 o 
   4  12  10        5.16      -17.73     27.70 o 
   7  12  10      381.81      451.03    105.76 o 
 -19  13  10        0.72      -28.65     26.91 o 
 -16  13  10      286.94      336.02     42.00 o 
 -13  13  10        3.62       20.69     19.44 o 
 -10  13  10      131.18      172.59     25.09 o 
  -7  13  10       21.26       24.04     24.58 o 
  -4  13  10       60.13       73.52     30.21 o 
  -1  13  10      222.06      215.10     35.37 o 
   2  13  10      219.48      299.63     59.68 o 
   5  13  10      277.74      257.94     41.53 o 
 -18  14  10      832.83      909.77     60.22 o 
 -15  14  10      464.52      471.55     91.50 o 
 -12  14  10      200.73      274.77     38.07 o 
  -9  14  10        9.29      -10.27     18.21 o 
  -6  14  10      774.48      856.94     69.49 o 
  -3  14  10       24.34       40.17     27.19 o 
   0  14  10      265.32      302.72     40.36 o 
   3  14  10      117.96       93.11     45.53 o 
   6  14  10      110.35      109.07     36.57 o 
 -17  15  10        4.12        1.20     25.83 o 
 -14  15  10      635.83      645.64     49.95 o 
 -11  15  10       17.23        4.16     21.84 o 
  -8  15  10       35.07       65.21     28.00 o 
  -5  15  10      405.66      371.68     79.33 o 
  -2  15  10      383.06      500.19     48.03 o 
   1  15  10      191.75      117.66     33.61 o 
   4  15  10        4.66      -19.70     30.00 o 
 -19  16  10      121.85      229.43     40.39 o 
 -16  16  10       57.07       35.54     27.52 o 
 -13  16  10       66.77       85.33     28.26 o 
 -10  16  10        2.83        8.54     24.36 o 
  -7  16  10      168.62      187.02     34.53 o 
  -4  16  10      815.05      982.79     60.62 o 
  -1  16  10      163.74      194.38     59.73 o 
   2  16  10       74.49       81.96     34.58 o 
 -18  17  10      170.81      152.53     36.16 o 
 -15  17  10      738.82      837.47     54.85 o 
 -12  17  10     1118.00     1108.42     59.05 o 
  -9  17  10       92.70      148.62     34.10 o 
  -6  17  10      164.16      198.26     36.62 o 
  -3  17  10      575.28      450.64     48.56 o 
   0  17  10      233.16      258.33     41.72 o 
 -17  18  10      215.85      126.40     34.93 o 
 -14  18  10       86.64      111.14     29.90 o 
 -11  18  10        0.24      -38.35     32.29 o 
  -8  18  10      114.32      223.16     38.83 o 
  -5  18  10       63.85       -1.65     64.91 o 
  -2  18  10      341.72      243.56     41.38 o 
 -16  19  10      288.00      467.72     79.25 o 
 -13  19  10      167.37      249.19     54.71 o 
 -10  19  10      144.69      188.79     37.84 o 
  -7  19  10       39.59       35.44     28.92 o 
  -4  19  10       38.65       -1.60     34.95 o 
 -12  20  10      532.71      618.27     56.74 o 
  -9  20  10       98.31      154.89     37.56 o 
  -6  20  10      519.97      666.72    103.71 o 
   0   1  11      717.88      792.85     46.90 o 
  -2   2  11     1301.28     1251.91     39.62 o 
   1   2  11      658.00      686.28     36.29 o 
  -4   3  11      305.27      263.95     26.77 o 
  -1   3  11     1294.03     1212.24    104.43 o 
   2   3  11      245.29      244.87     35.00 o 
  -6   4  11       54.07       67.93     23.45 o 
  -3   4  11      360.47      361.64     31.40 o 
   0   4  11     1273.52     1238.40    137.74 o 
   3   4  11       19.39        3.16     22.78 o 
  -8   5  11      412.19      466.00     32.64 o 
  -5   5  11      308.92      424.87     32.04 o 
  -2   5  11     3084.53     3458.18    261.33 o 
   1   5  11      914.46      992.55     54.41 o 
   4   5  11      339.53      352.76     42.65 o 
 -10   6  11       74.69       57.46     41.24 o 
  -7   6  11      108.40      136.64     27.26 o 
  -4   6  11      301.88      273.32     34.77 o 
  -1   6  11     2334.58     2533.17     92.07 o 
   2   6  11     1113.18     1208.80    112.26 o 
   5   6  11       42.62       35.74     27.82 o 
 -12   7  11      323.66      293.04     38.28 o 
  -9   7  11       41.21       27.34     18.29 o 
  -6   7  11      799.97      772.10     39.98 o 
  -3   7  11        2.00        0.38     22.90 o 
   0   7  11      303.46      219.82     41.35 o 
   3   7  11       25.18       13.28     24.84 o 
   6   7  11      403.73      431.80     43.74 o 
 -14   8  11      814.61      833.32     55.14 o 
 -11   8  11        6.39      -36.61     29.33 o 
  -8   8  11      705.20      803.59     49.00 o 
  -5   8  11       35.14       17.99     23.76 o 
  -2   8  11      865.96      838.22     72.32 o 
   1   8  11     2090.65     2252.58     85.07 o 
   4   8  11       91.46       85.91     28.58 o 
   7   8  11      149.45      135.43     34.12 o 
 -16   9  11      311.71      463.78     84.11 o 
 -13   9  11        6.67       45.86     27.45 o 
 -10   9  11       35.15       21.28     18.54 o 
  -7   9  11       95.57       96.26     23.14 o 
  -4   9  11      657.01      632.51     50.34 o 
  -1   9  11       12.96       31.26     25.48 o 
   2   9  11        2.79        7.98     37.41 o 
   5   9  11      155.36      219.45     37.40 o 
   8   9  11      133.36      241.43     42.02 o 
 -15  10  11      165.60       61.46     31.27 o 
 -12  10  11      184.83      164.46     32.21 o 
  -9  10  11       59.41       79.49     26.02 o 
  -6  10  11      162.23      164.39     32.49 o 
  -3  10  11       67.59       45.79     27.74 o 
   0  10  11      320.99      301.83     39.57 o 
   3  10  11      485.20      329.94     59.43 o 
   6  10  11      587.48      506.12     50.04 o 
 -17  11  11      494.34      534.44     51.69 o 
 -14  11  11        4.92        1.40     27.15 o 
 -11  11  11        2.84       -8.88     18.56 o 
  -8  11  11      651.91      674.95     51.76 o 
  -5  11  11       53.10       25.80     25.33 o 
  -2  11  11      327.25      324.51     40.06 o 
   1  11  11      262.55      229.43     37.38 o 
   4  11  11     1348.54     1376.54    102.76 o 
 -16  12  11      524.05      584.70     95.94 o 
 -13  12  11      382.10      316.52     42.75 o 
 -10  12  11        8.40       -1.33     22.99 o 
  -7  12  11      185.61      283.02     39.24 o 
  -4  12  11      311.81      268.13     38.67 o 
  -1  12  11       55.51       53.76     28.35 o 
   2  12  11     1202.00     1452.62     72.84 o 
   5  12  11      265.18      360.56     46.88 o 
 -15  13  11      228.48      258.61     39.90 o 
 -12  13  11       27.70       97.16     23.93 o 
  -9  13  11     1006.03     1014.25     60.18 o 
  -6  13  11      367.45      341.73     42.59 o 
  -3  13  11      114.58       87.46     29.43 o 
   0  13  11      409.32      399.63     45.20 o 
   3  13  11      450.51      504.90     75.11 o 
 -14  14  11      142.79      145.23     33.03 o 
 -11  14  11        0.53      -30.46     20.31 o 
  -8  14  11        4.76      -18.83     23.90 o 
  -5  14  11      401.13      503.38     50.38 o 
  -2  14  11      335.12      333.12     43.73 o 
   1  14  11        0.15      -16.94     37.83 o 
 -16  15  11      345.82      339.96     44.69 o 
 -13  15  11      211.03      231.07     29.74 o 
 -10  15  11        6.36        2.39     35.46 o 
  -7  15  11     1340.66     1489.49     74.24 o 
  -4  15  11      356.19      313.15     43.26 o 
  -1  15  11        3.43      -20.48     26.92 o 
 -15  16  11      139.29      203.26     37.35 o 
 -12  16  11       15.09        0.81     33.29 o 
  -9  16  11      774.10      924.03     61.35 o 
  -6  16  11        0.19      -37.49     25.99 o 
  -3  16  11      285.09      285.82     42.42 o 
 -11  17  11       55.31       -1.95     29.53 o 
  -8  17  11     1845.53     2166.24     92.59 o 
  -5  17  11      263.06      345.27     46.66 o 
  -1   2  12       32.18      -34.07     35.06 o 
   2   2  12        6.51       -6.70     21.60 o 
  -3   3  12      217.82      268.55     53.83 o 
   0   3  12        7.52      -25.13     28.75 o 
   3   3  12      967.57      884.92     75.02 o 
  -5   4  12      100.45       58.77     39.64 o 
  -2   4  12        0.74       -0.81     22.45 o 
   1   4  12       69.03       72.19     33.51 o 
   4   4  12       58.07      102.29     37.87 o 
  -7   5  12       78.88      135.03     30.88 o 
  -4   5  12      169.26      115.41     43.26 o 
  -1   5  12     1003.08     1142.92     59.41 o 
   2   5  12      109.32       85.00     29.48 o 
   5   5  12      716.15      806.96     54.68 o 
  -9   6  12        0.76       -4.76     24.96 o 
  -6   6  12       99.32      116.18     36.43 o 
  -3   6  12      194.51      167.29     35.92 o 
   0   6  12      126.11      115.27     30.82 o 
   3   6  12       20.92       13.91     42.79 o 
   6   6  12     1002.70     1006.87     60.18 o 
 -11   7  12      119.87      135.12     33.20 o 
  -8   7  12       10.94       25.55     19.57 o 
  -5   7  12      467.90      431.62     42.81 o 
  -2   7  12      152.37      184.30     34.54 o 
   1   7  12        2.33      -26.62     23.78 o 
   4   7  12      133.76      212.25     54.19 o 
   7   7  12      131.36      109.15     34.13 o 
 -13   8  12      253.78      328.07     43.13 o 
 -10   8  12      242.13      312.58     31.75 o 
  -7   8  12      459.46      383.47     41.61 o 
  -4   8  12       49.67       44.50     27.29 o 
  -1   8  12        9.39       15.42     26.97 o 
   2   8  12     1820.01     1826.07     91.78 o 
   5   8  12     1100.43     1329.07    103.49 o 
 -12   9  12       32.57       11.41     27.13 o 
  -9   9  12      244.18      316.19     31.60 o 
  -6   9  12        7.13       -8.52     36.98 o 
  -3   9  12       85.16       34.72     32.92 o 
   0   9  12      116.27      110.31     32.76 o 
   3   9  12        3.54      -19.59     41.08 o 
 -14  10  12      529.57      589.57     73.74 o 
 -11  10  12      367.95      321.62     32.51 o 
  -8  10  12        4.67       14.66     30.42 o 
  -5  10  12     1332.22     1370.52     76.73 o 
  -2  10  12     1036.43     1068.82     64.06 o 
   1  10  12      998.58     1195.14    115.44 o 
   4  10  12       33.75       70.85     49.50 o 
 -13  11  12        4.22       31.34     33.86 o 
 -10  11  12      247.73      325.86     40.84 o 
  -7  11  12      236.96      352.64     44.64 o 
  -4  11  12      522.32      514.45     50.40 o 
  -1  11  12      136.55      164.01     92.47 o 
   2  11  12      185.65      282.94     42.32 o 
 -12  12  12       72.55       82.95     25.47 o 
  -9  12  12       13.66       11.72     33.42 o 
  -6  12  12        2.57      -31.99     67.72 o 
  -3  12  12     2368.41     2684.71    102.57 o 
   0  12  12      248.63      202.48     38.55 o 
 -11  13  12       87.86       92.12     30.86 o 
  -8  13  12       53.59       89.82     38.03 o 
  -5  13  12        1.11       15.04     34.73 o 
  -2  13  12      453.60      457.45     50.67 o 
 -10  14  12      837.75      873.13     83.70 o 
  -7  14  12       45.66       29.34     29.80 o 
  -4  14  12        1.45      -16.17     29.11 o 
  -7   4  13      623.03      614.69     50.10 o 
   2   4  13       19.43       17.31     26.61 o 
  -9   5  13        7.18        2.82     42.19 o 
  -3   5  13      323.18      419.36     68.64 o 
   0   5  13      662.69      804.66     65.07 o 
   3   5  13      545.11      707.90     55.80 o 
  -5   6  13       18.68       31.68     48.71 o 
  -2   6  13       70.28       87.95     31.33 o 
   1   6  13      465.47      568.56     52.88 o 
  -7   7  13       74.37      209.38     49.98 o 
  -4   7  13       12.17      -27.25     31.08 o 
  -1   7  13      391.76      378.07     46.07 o 
   2   7  13      129.62      181.53     38.53 o 
  -9   8  13        2.69       47.69     39.98 o 
  -6   8  13      625.26      610.68     53.64 o 
  -3   8  13      218.90      215.15     38.72 o 
   0   8  13      678.06      677.72     58.58 o 
  -8   9  13       97.47       74.79     40.09 o 
  -5   9  13        3.51      -14.21     38.12 o 
  -2   9  13      210.84      203.82     38.45 o 
                                                 
